# Supplementary material for: Tripartite motif containing 26 prevents steatohepatitis progression by suppressing C/EBPδ signalling activation
Source: Nat Commun. 2023 Oct 11;14:6384. doi: 10.1038/s41467-023-42040-9 (PMC10567751; doi:10.1038/s41467-023-42040-9)
Supplement: Supplementary file 4 — Source data [file 41467_2023_42040_MOESM4_ESM.xls]

## Sheet: Figure 1
Figure 1c
	0 h	0 h	0 h	0 h	0 h	8 h	8 h	8 h	8 h	8 h	16 h	16 h	16 h	16 h	16 h	32 h	32 h	32 h	32 h	32 h
TRIM26	-0.2	-0.07	-0.13	-0.07	-0.2	-1.98	-1.98	-1.49	-0.3	-0.1	-1.58	-2.58	-2.78	-0.79	-1.09	-3.78	-3.89	-3.69	-3.48	-3.9
RNF5	-0.2	-0.07	-0.07	0.5	-0.4	-1.29	-2.48	-0.2	-1.98	-2.08	-0.4	-2.18	-0.3	-1.78	-2.08	-2.97	-0.3	-3.96	-1.3	-3.27
TRIM31	-0.13	-0.07	-0.2	-0.1	0.3	-0.99	-1.88	-2.18	-0.59	-1.88	-2.48	-1.68	-0.79	-1.98	-0.89	-2.77	-0.1	-1.68	-3.66	-3.27
TRIM8	0.14	0.18	0.18	0.18	0.18	0.74	0.71	0.99	0.74	1.03	1.63	1.56	1.84	1.56	1.84	2.38	2.18	2.57	2.08	2.67
	0 h	0 h	0 h	0 h	0 h	8 h	8 h	8 h	8 h	8 h	16 h	16 h	16 h	16 h	16 h	32 h	32 h	32 h	32 h	32 h
Trim26	-0.1	-0.2	-0.13	-0.07	-0.2	-1.98	-1.29	-0.99	-0.3	-0.1	-1.58	-0.4	-2.48	-0.79	-1.09	-2.18	-2.97	-2.77	-3.66	-3.27
Trim31	-0.07	-0.07	-0.07	0.5	-0.4	-1.98	-2.48	-1.88	-1.98	-2.08	-1.58	-2.18	-1.68	-1.78	-2.08	-1.39	-0.3	-0.1	-2.48	-2.9
Rnf5	-0.13	-0.07	-0.2	-0.1	0.3	-1.49	-0.2	-2.18	-0.59	-1.88	-1.78	-0.3	-0.79	-1.98	-0.89	-0.69	-3.96	-1.68	-1.3	-3.27
Trim8	0.18	0.18	0.14	0.18	0.18	0.86	0.82	1.14	0.86	1.18	1.88	1.79	2.12	1.79	2.12	3.09	2.83	3.35	2.7	3.48
Figure 1d
	Non-steatosis					Simple steatosis					NASH
TRIM26	1.54	0.74	0.96	0.88	0.88	0.28	0.3	0.65	0.65	0.63	0.43	0.17	0.32	0.28	0.32
CEBPD	0.98	1.14	1.06	0.76	1.06	4.48	3.31	3.16	3.23	2.87	5.33	5.62	6.72	7.06	7.35
	0 W					8 W					16 W
Trim26	1.2	0.8	1.1	0.9		0.35	0.55	0.45	0.4	0.34	0.21	0.14	0.35	0.33	0.22
Cebpd	1.1	0.9	1.14	0.86		4	3	3	3	2.56	5	5	6	6.3	6.56
Non-steatosis	Simple steatosis	NASH		0 W	8 W	16 W
0.383387	0.780399	0.19979		1.10429	0.326679	0.283912
1.27795	0.744102	0.336488		0.736196	0.490018	0.178759
1.3738	0.399274	0.168244		1.04295	0.526316	0.143113
0.926518	0.61706	0.168244		0.797546	0.744102	0.399579
0.926518	0.653358	0.126183		0.736196	0.435572	0.241851
0.511182	0.76225	0.452156		1.04295	0.344828	0.115668
1.34185	0.671506	0.27027		0.858896	0.235935	0.245828
0.990415	0.235935	0.505288		1.34969	0.381125	0.52879
0.894569	0.61706	0.493537		0.858896	0.61706	0.131727
1.3738	0.580762	0.340776		1.47239	0.689655	0.141011
Figure 1e
Multiple Pearson correlation analysis for human
Correlation
sample	BMI	AST	ALT	TG	TC	FBG	LiverIL6mRNA	LiverTRIM26mRNA	LiverTNFmRNA	LiverCEBPDmRNA	LN	HA	IVC	PCIII	GGT	AKP
BMI	1	0.652897	0.512567	0.550919	0.38937	0.450872	0.73809	-0.716972	0.847313	0.698225	0.640953	0.614834	0.304099	0.644591	0.578205	0.695953
AST	0.652897	1	0.717701	0.487286	0.42126	0.391094	0.603321	-0.620802	0.586312	0.667427	0.318464	0.193567	0.108451	0.30025	0.342408	0.412549
ALT	0.512567	0.717701	1	0.579778	0.283937	0.340436	0.473544	-0.571924	0.461408	0.508536	0.301824	0.251392	0.212207	0.158964	0.399143	0.408112
TG	0.550919	0.487286	0.579778	1	0.334167	0.436407	0.4184	-0.427349	0.499364	0.362234	0.364245	0.310408	0.226922	0.225752	0.319256	0.571335
TC	0.38937	0.42126	0.283937	0.334167	1	0.423945	0.355143	-0.258086	0.421793	0.361315	0.335904	0.207948	0.168556	0.203569	0.35407	0.19175
FBG	0.450872	0.391094	0.340436	0.436407	0.423945	1	0.632464	-0.29827	0.556775	0.491086	0.568726	0.330464	0.512052	0.321192	0.488312	0.368444
LiverIL6mRNA	0.73809	0.603321	0.473544	0.4184	0.355143	0.632464	1	-0.690311	0.839326	0.792082	0.623193	0.653874	0.508681	0.606267	0.642416	0.689516
LiverTRIM26mRNA	-0.716972	-0.620802	-0.571924	-0.427349	-0.258086	-0.29827	-0.690311	1	-0.706298	-0.600275	-0.437231	-0.432757	-0.329554	-0.4167	-0.521042	-0.524786
LiverTNFmRNA	0.847313	0.586312	0.461408	0.499364	0.421793	0.556775	0.839326	-0.706298	1	0.759658	0.691119	0.768723	0.465536	0.674015	0.703815	0.773388
LiverCEBPDmRNA	0.698225	0.667427	0.508536	0.362234	0.361315	0.491086	0.792082	-0.600275	0.759658	1	0.563561	0.554055	0.333292	0.469732	0.478991	0.590146
LN	0.640953	0.318464	0.301824	0.364245	0.335904	0.568726	0.623193	-0.437231	0.691119	0.563561	1	0.587552	0.445167	0.452377	0.617549	0.58093
HA	0.614834	0.193567	0.251392	0.310408	0.207948	0.330464	0.653874	-0.432757	0.768723	0.554055	0.587552	1	0.581862	0.610025	0.619939	0.76841
IVC	0.304099	0.108451	0.212207	0.226922	0.168556	0.512052	0.508681	-0.329554	0.465536	0.333292	0.445167	0.581862	1	0.438836	0.429681	0.377317
PCIII	0.644591	0.30025	0.158964	0.225752	0.203569	0.321192	0.606267	-0.4167	0.674015	0.469732	0.452377	0.610025	0.438836	1	0.562153	0.563694
GGT	0.578205	0.342408	0.399143	0.319256	0.35407	0.488312	0.642416	-0.521042	0.703815	0.478991	0.617549	0.619939	0.429681	0.562153	1	0.49844
AKP	0.695953	0.412549	0.408112	0.571335	0.19175	0.368444	0.689516	-0.524786	0.773388	0.590146	0.58093	0.76841	0.377317	0.563694	0.49844	1
p value
	BMI	AST	ALT	TG	TC	FBG	LiverIL6mRNA	LiverTRIM26mRNA	LiverTNFmRNA	LiverCEBPDmRNA	LN	HA	IVC	PCIII	GGT	AKP
BMI	0	3.69021e-07	0.000166339	4.09753e-05	0.00568729	0.00114917	1.4342e-09	6.83892e-09	1.64119e-14	2.44419e-08	7.00865e-07	2.60009e-06	0.0336422	5.7817e-07	1.35531e-05	2.83359e-08
AST	3.69021e-07	0	6.49509e-09	0.000383847	0.00257534	0.00545936	4.46682e-06	1.94744e-06	9.56793e-06	1.62623e-07	0.0257397	0.182652	0.458239	0.0360713	0.016028	0.003222
ALT	0.000166339	6.49509e-09	0	1.26766e-05	0.048025	0.016688	0.000588973	1.76378e-05	0.000847155	0.000190905	0.035061	0.0814349	0.14324	0.275283	0.00449731	0.00360331
TG	4.09753e-05	0.000383847	1.26766e-05	0	0.0189412	0.00171982	0.00277372	0.00219435	0.000259521	0.0105369	0.0100835	0.0299541	0.116886	0.118836	0.0253535	1.80738e-05
TC	0.00568729	0.00257534	0.048025	0.0189412	0	0.00240066	0.0122782	0.073385	0.00253985	0.0107499	0.0182925	0.151634	0.246971	0.160637	0.0125621	0.186874
FBG	0.00114917	0.00545936	0.016688	0.00171982	0.00240066	0	1.08761e-06	0.0373761	3.2579e-05	0.000339906	2.01275e-05	0.0203895	0.000169307	0.0244302	0.000371509	0.0091908
LiverIL6mRNA	1.4342e-09	4.46682e-06	0.000588973	0.00277372	0.0122782	1.08761e-06	0	4.06682e-08	4.95691e-14	1.21352e-11	1.73157e-06	3.49723e-07	0.000189966	3.89713e-06	6.48875e-07	4.27645e-08
LiverTRIM26mRNA	6.83892e-09	1.94744e-06	1.76378e-05	0.00219435	0.073385	0.0373761	4.06682e-08	0	1.4295e-08	5.13606e-06	0.00168158	0.00189877	0.020759	0.00289786	0.000123812	0.000108397
LiverTNFmRNA	1.64119e-14	9.56793e-06	0.000847155	0.000259521	0.00253985	3.2579e-05	4.95691e-14	1.4295e-08	0	2.47607e-10	3.86371e-08	1.1194e-10	0.000749753	1.10485e-07	1.68914e-08	7.33592e-11
LiverCEBPDmRNA	2.44419e-08	1.62623e-07	0.000190905	0.0105369	0.0107499	0.000339906	1.21352e-11	5.13606e-06	2.47607e-10	0	2.4841e-05	3.62601e-05	0.0192755	0.000661163	0.00049811	8.08894e-06
LN	7.00865e-07	0.0257397	0.035061	0.0100835	0.0182925	2.01275e-05	1.73157e-06	0.00168158	3.86371e-08	2.4841e-05	0	9.06439e-06	0.00135008	0.00110086	2.28146e-06	1.20687e-05
HA	2.60009e-06	0.182652	0.0814349	0.0299541	0.151634	0.0203895	3.49723e-07	0.00189877	1.1194e-10	3.62601e-05	9.06439e-06	0	1.15963e-05	3.268e-06	2.03126e-06	1.15125e-10
IVC	0.0336422	0.458239	0.14324	0.116886	0.246971	0.000169307	0.000189966	0.020759	0.000749753	0.0192755	0.00135008	1.15963e-05	0	0.00160922	0.00206225	0.00752618
PCIII	5.7817e-07	0.0360713	0.275283	0.118836	0.160637	0.0244302	3.89713e-06	0.00289786	1.10485e-07	0.000661163	0.00110086	3.268e-06	0.00160922	0	2.62924e-05	2.47079e-05
GGT	1.35531e-05	0.016028	0.00449731	0.0253535	0.0125621	0.000371509	6.48875e-07	0.000123812	1.68914e-08	0.00049811	2.28146e-06	2.03126e-06	0.00206225	2.62924e-05	0	0.000267548
AKP	2.83359e-08	0.003222	0.00360331	1.80738e-05	0.186874	0.0091908	4.27645e-08	0.000108397	7.33592e-11	8.08894e-06	1.20687e-05	1.15125e-10	0.00752618	2.47079e-05	0.000267548	0
Multiple Pearson correlation analysis for rodent
Correlation
sample	ALT	TG	TC	FBG	LiverIL6mRNA	LiverTRIM26mRNA	LiverTNFmRNA	LiverCEBPDmRNA	LN...g.L.	HA	IVC	PCIII	GGT	AKP
ALT	1	0.913532	0.822509	0.894934	0.802447	-0.652778	0.866718	0.756417	0.708043	0.820045	0.49757	0.534364	0.749683	0.743457
TG	0.913532	1	0.913176	0.950642	0.805923	-0.595753	0.86652	0.71626	0.734199	0.808957	0.458105	0.619578	0.703525	0.753357
TC	0.822509	0.913176	1	0.943921	0.797187	-0.596946	0.876673	0.695415	0.727204	0.770682	0.467393	0.63615	0.74231	0.635875
FBG	0.894934	0.950642	0.943921	1	0.873049	-0.59692	0.910591	0.741284	0.797863	0.840348	0.562939	0.598629	0.781344	0.720918
LiverIL6mRNA	0.802447	0.805923	0.797187	0.873049	1	-0.670156	0.862305	0.815076	0.694371	0.74254	0.57248	0.628881	0.668695	0.752643
LiverTRIM26mRNA	-0.652778	-0.595753	-0.596946	-0.59692	-0.670156	1	-0.668013	-0.66046	-0.474518	-0.377299	-0.344095	-0.33281	-0.454758	-0.408759
LiverTNFmRNA	0.866718	0.86652	0.876673	0.910591	0.862305	-0.668013	1	0.778111	0.731969	0.782072	0.49445	0.649881	0.724592	0.734774
LiverCEBPDmRNA	0.756417	0.71626	0.695415	0.741284	0.815076	-0.66046	0.778111	1	0.608959	0.58153	0.298142	0.441107	0.440519	0.648554
LN	0.708043	0.734199	0.727204	0.797863	0.694371	-0.474518	0.731969	0.608959	1	0.674476	0.44338	0.390448	0.637808	0.663742
HA	0.820045	0.808957	0.770682	0.840348	0.74254	-0.377299	0.782072	0.58153	0.674476	1	0.538014	0.593554	0.764666	0.763775
IVC	0.49757	0.458105	0.467393	0.562939	0.57248	-0.344095	0.49445	0.298142	0.44338	0.538014	1	0.405086	0.442852	0.368673
PCIII	0.534364	0.619578	0.63615	0.598629	0.628881	-0.33281	0.649881	0.441107	0.390448	0.593554	0.405086	1	0.526615	0.592634
GGT	0.749683	0.703525	0.74231	0.781344	0.668695	-0.454758	0.724592	0.440519	0.637808	0.764666	0.442852	0.526615	1	0.508526
AKP	0.743457	0.753357	0.635875	0.720918	0.752643	-0.408759	0.734774	0.648554	0.663742	0.763775	0.368673	0.592634	0.508526	1
p value
	ALT	TG	TC	FBG	LiverIL6mRNA	LiverTRIM26mRNA	LiverTNFmRNA	LiverCEBPDmRNA	LN(??g/L)	HA	IVC	PCIII	GGT	AKP
ALT	0	7.49083e-13	1.37455e-08	1.11711e-11	5.65671e-08	6.88491e-05	2.91363e-10	8.54646e-07	8.36143e-06	1.6506e-08	0.00439835	0.00195759	1.21007e-06	1.65314e-06
TG	7.49083e-13	0	7.9323e-13	2.81072e-16	4.47909e-08	0.00040612	2.97296e-10	5.86514e-06	2.58765e-06	3.63957e-08	0.00955313	0.000201757	1.01103e-05	1.0023e-06
TC	1.37455e-08	7.9323e-13	0	1.71326e-15	7.98387e-08	0.000392646	1.01042e-10	1.40967e-05	3.5871e-06	3.93901e-07	0.00802272	0.000119822	1.7493e-06	0.000120893
FBG	1.11711e-11	2.81072e-16	1.71326e-15	0	1.50099e-10	0.000392938	1.19334e-12	1.83952e-06	7.64206e-08	3.34156e-09	0.000977631	0.000374321	2.1281e-07	4.77092e-06
LiverIL6mRNA	5.65671e-08	4.47909e-08	7.98387e-08	1.50099e-10	0	3.71921e-05	4.53587e-10	2.36782e-08	1.47013e-05	1.72961e-06	0.000764433	0.000151144	3.92282e-05	1.03993e-06
LiverTRIM26mRNA	6.88491e-05	0.00040612	0.000392646	0.000392938	3.71921e-05	0	4.02132e-05	5.26949e-05	0.00699441	0.0364005	0.0580323	0.0673384	0.0101619	0.0224234
LiverTNFmRNA	2.91363e-10	2.97296e-10	1.01042e-10	1.19334e-12	4.53587e-10	4.02132e-05	0	2.57395e-07	2.87463e-06	2.03793e-07	0.00469199	7.60059e-05	4.04211e-06	2.51798e-06
LiverCEBPDmRNA	8.54646e-07	5.86514e-06	1.40967e-05	1.83952e-06	2.36782e-08	5.26949e-05	2.57395e-07	0	0.000277485	0.000601132	0.1033	0.0129943	0.0131298	7.95042e-05
LN(??g/L)	8.36143e-06	2.58765e-06	3.5871e-06	7.64206e-08	1.47013e-05	0.00699441	2.87463e-06	0.000277485	0	3.17136e-05	0.0124815	0.0298846	0.000113548	4.68987e-05
HA	1.6506e-08	3.63957e-08	3.93901e-07	3.34156e-09	1.72961e-06	0.0364005	2.03793e-07	0.000601132	3.17136e-05	0	0.00179751	0.000432022	5.49655e-07	5.76991e-07
IVC	0.00439835	0.00955313	0.00802272	0.000977631	0.000764433	0.0580323	0.00469199	0.1033	0.0124815	0.00179751	0	0.0237819	0.0125989	0.0412654
PCIII	0.00195759	0.000201757	0.000119822	0.000374321	0.000151144	0.0673384	7.60059e-05	0.0129943	0.0298846	0.000432022	0.0237819	0	0.00233906	0.000443281
GGT	1.21007e-06	1.01103e-05	1.7493e-06	2.1281e-07	3.92282e-05	0.0101619	4.04211e-06	0.0131298	0.000113548	5.49655e-07	0.0125989	0.00233906	0	0.00348841
AKP	1.65314e-06	1.0023e-06	0.000120893	4.77092e-06	1.03993e-06	0.0224234	2.51798e-06	7.95042e-05	4.68987e-05	5.76991e-07	0.0412654	0.000443281	0.00348841	0
Human patients donors spearman correlation analysis
edge_list											node_list
Source	Target	Weight		source	target	weight	correlation	betweenness_centrality			Id	module	Abundance	Label		node_id	degree	weight_degree	closeness_centrality	betweenness_centrality	eigenvector_centrality
NASH	NASH.1	0.664216		NASH	NASH.1	0.664216	0.664216	4			NASH	1	49.1782	NASH		NASH	6	4.32353	0.00216477	2	0.392114
NASH	NASH.4	0.639706		NASH	NASH.4	0.639706	0.639706	23			NASH.1	1	47.9453	NASH.1		NASH.1	4	2.69118	0.00215937	7	0.172472
NASH	NASH.10	0.762255		NASH	NASH.10	0.762255	0.762255	7			NASH.10	1	44.9511	NASH.10		NASH.2	18	12.6471	0.00226766	142	1
NASH	NASH.15	0.696078		NASH	NASH.15	0.696078	0.696078	5			NASH.11	9	43.7239	NASH.11		NASH.3	9	6.14951	0.00221733	28.75	0.585242
NASH	Non.steatosis.13	-0.77451		NASH	Non.steatosis.13	0.77451	-0.77451	2			NASH.12	5	43.3261	NASH.12		NASH.4	12	8.25245	0.00223352	53.75	0.746737
NASH	Non.steatosis.14	-0.786765		NASH	Non.steatosis.14	0.786765	-0.786765	3			NASH.13	4	42.2472	NASH.13		NASH.5	3	2.09559	0.00215649	13	0.069185
NASH.1	NASH.3	0.620098		NASH.1	NASH.3	0.620098	0.620098	10			NASH.14	3	41.3099	NASH.14		NASH.6	0	0	0.00042517	0	0.0379156
NASH.1	NASH.5	0.79902		NASH.1	NASH.5	0.79902	0.79902	16			NASH.15	1	40.3036	NASH.15		NASH.7	6	3.78922	0.00221273	92	0.198102
NASH.1	NASH.15	0.607843		NASH.1	NASH.15	0.607843	0.607843	24			NASH.2	2	47.6906	NASH.2		NASH.8	6	4.13725	0.00219382	21	0.356141
NASH.2	NASH.3	0.688725		NASH.2	NASH.3	0.688725	0.688725	26			NASH.3	1	47.2549	NASH.3		NASH.9	12	8.27206	0.00223339	23	0.781978
NASH.2	NASH.4	0.620098		NASH.2	NASH.4	0.620098	0.620098	38			NASH.4	1	46.9733	NASH.4		NASH.10	12	8.13971	0.00224442	76	0.709706
NASH.2	NASH.7	0.629902		NASH.2	NASH.7	0.629902	0.629902	48			NASH.5	2	46.5945	NASH.5		NASH.11	0	0	0.00042517	0	0.0379156
NASH.2	NASH.8	0.617647		NASH.2	NASH.8	0.617647	0.617647	23			NASH.6	8	45.8505	NASH.6		NASH.12	2	1.34069	0.00207723	6	0.0229832
NASH.2	NASH.9	0.742647		NASH.2	NASH.9	0.742647	0.742647	6			NASH.7	3	45.4132	NASH.7		NASH.13	12	8.52206	0.00223417	29.25	0.830763
NASH.2	NASH.10	0.634804		NASH.2	NASH.10	0.634804	0.634804	30			NASH.8	2	45.1892	NASH.8		NASH.14	1	0.678922	0.00207843	0	0.0149928
NASH.2	NASH.13	0.833333		NASH.2	NASH.13	0.833333	0.833333	1			NASH.9	4	45.1787	NASH.9		NASH.15	15	10.6373	0.00224358	58	0.830987
NASH.2	NASH.15	0.686275		NASH.2	NASH.15	0.686275	0.686275	14			Non.steatosis	4	30.2999	Non.steatosis		Simplesteatosis	0	0	0.00042517	0	0.0379156
NASH.2	Non.steatosis	-0.823529		NASH.2	Non.steatosis	0.823529	-0.823529	2			Non.steatosis.1	4	29.028	Non.steatosis.1		Simplesteatosis.1	2	1.35294	0.00209834	22	0.0270116
NASH.2	Non.steatosis.1	-0.705882		NASH.2	Non.steatosis.1	0.705882	-0.705882	29			Non.steatosis.10	2	25.2155	Non.steatosis.10		Simplesteatosis.2	1	0.625	0.00201874	0	0.000789899
NASH.2	Non.steatosis.3	-0.754902		NASH.2	Non.steatosis.3	0.754902	-0.754902	10			Non.steatosis.11	1	24.9523	Non.steatosis.11		Simplesteatosis.3	1	0.625	0.000434098	0	0
NASH.2	Non.steatosis.4	-0.833333		NASH.2	Non.steatosis.4	0.833333	-0.833333	8			Non.steatosis.12	1	24.1699	Non.steatosis.12		Simplesteatosis.4	3	2.02451	0.00216642	89	0.0559676
NASH.2	Non.steatosis.5	-0.698529		NASH.2	Non.steatosis.5	0.698529	-0.698529	25			Non.steatosis.13	1	23.991	Non.steatosis.13		Simplesteatosis.5	1	0.784314	0.000434068	0	0
NASH.2	Non.steatosis.7	-0.637255		NASH.2	Non.steatosis.7	0.637255	-0.637255	17			Non.steatosis.14	4	22.1804	Non.steatosis.14		Simplesteatosis.6	4	2.4902	0.00216861	82	0.0358602
NASH.2	Non.steatosis.10	-0.769608		NASH.2	Non.steatosis.10	0.769608	-0.769608	5			Non.steatosis.15	2	21.5531	Non.steatosis.15		Simplesteatosis.7	6	3.97794	0.00219947	76	0.151739
NASH.2	Non.steatosis.13	-0.661765		NASH.2	Non.steatosis.13	0.661765	-0.661765	11			Non.steatosis.2	2	28.8528	Non.steatosis.2		Simplesteatosis.8	2	1.23775	0.00208868	31	0.00534732
NASH.2	Non.steatosis.14	-0.661765		NASH.2	Non.steatosis.14	0.661765	-0.661765	16			Non.steatosis.3	2	27.9741	Non.steatosis.3		Simplesteatosis.9	1	0.625	0.000434098	0	0
NASH.2	Non.steatosis.15	-0.647059		NASH.2	Non.steatosis.15	0.647059	-0.647059	15			Non.steatosis.4	2	27.5061	Non.steatosis.4		Simplesteatosis.10	4	2.79902	0.00216387	32	0.220929
NASH.3	NASH.4	0.607843		NASH.3	NASH.4	0.607843	0.607843	9			Non.steatosis.5	2	27.076	Non.steatosis.5		Simplesteatosis.11	0	0	0.00042517	0	0.0379156
NASH.3	NASH.9	0.75		NASH.3	NASH.9	0.75	0.75	2			Non.steatosis.6	4	27.0482	Non.steatosis.6		Simplesteatosis.12	3	1.94118	0.00206862	24	0.00503774
NASH.3	NASH.10	0.612745		NASH.3	NASH.10	0.612745	0.612745	14.75			Non.steatosis.7	2	26.7049	Non.steatosis.7		Simplesteatosis.13	1	0.784314	0.000434068	0	0
NASH.3	NASH.13	0.754902		NASH.3	NASH.13	0.754902	0.754902	2			Non.steatosis.8	2	26.624	Non.steatosis.8		Non.steatosis	12	8.56127	0.00221457	20	0.668391
NASH.3	NASH.15	0.730392		NASH.3	NASH.15	0.730392	0.730392	2			Non.steatosis.9	1	25.9506	Non.steatosis.9		Simplesteatosis.14	4	2.77206	0.00212322	86	0.00931953
NASH.3	Simplesteatosis.10	-0.629902		NASH.3	Simplesteatosis.10	0.629902	-0.629902	28			Simplesteatosis	10	37.2204	Simplesteatosis		Non.steatosis.1	13	9.02696	0.00222632	125	0.576117
NASH.3	Non.steatosis.10	-0.754902		NASH.3	Non.steatosis.10	0.754902	-0.754902	3.75			Simplesteatosis.1	1	36.1924	Simplesteatosis.1		Non.steatosis.2	4	2.70098	0.00215697	6	0.157914
NASH.4	NASH.8	0.642157		NASH.4	NASH.8	0.642157	0.642157	18			Simplesteatosis.10	1	31.8338	Simplesteatosis.10		Simplesteatosis.15	2	1.26716	0.00213434	4	0.0389184
NASH.4	NASH.9	0.654412		NASH.4	NASH.9	0.654412	0.654412	8			Simplesteatosis.11	11	31.4996	Simplesteatosis.11		Simplesteatosis.16	1	0.762255	0.00199716	0	0.000991422
NASH.4	NASH.10	0.664216		NASH.4	NASH.10	0.664216	0.664216	3.75			Simplesteatosis.12	5	30.6686	Simplesteatosis.12		Non.steatosis.3	7	5.02451	0.00218761	10	0.316911
NASH.4	NASH.13	0.691176		NASH.4	NASH.13	0.691176	0.691176	2			Simplesteatosis.13	7	30.4264	Simplesteatosis.13		Non.steatosis.4	9	6.43137	0.00220352	30	0.411021
NASH.4	NASH.15	0.830882		NASH.4	NASH.15	0.830882	0.830882	1			Simplesteatosis.14	3	30.2408	Simplesteatosis.14		Non.steatosis.5	5	3.625	0.00217395	0	0.319003
NASH.4	Non.steatosis.9	-0.696078		NASH.4	Non.steatosis.9	0.696078	-0.696078	9			Simplesteatosis.15	3	28.6976	Simplesteatosis.15		Non.steatosis.6	4	2.54902	0.0021758	0	0.264488
NASH.4	Non.steatosis.10	-0.727941		NASH.4	Non.steatosis.10	0.727941	-0.727941	7			Simplesteatosis.16	3	28.6229	Simplesteatosis.16		Non.steatosis.7	7	4.84804	0.00218787	3	0.352329
NASH.4	Non.steatosis.11	-0.639706		NASH.4	Non.steatosis.11	0.639706	-0.639706	27.75			Simplesteatosis.2	3	35.9738	Simplesteatosis.2		Non.steatosis.8	3	2.07598	0.00213624	0	0.128504
NASH.4	Non.steatosis.13	-0.838235		NASH.4	Non.steatosis.13	0.838235	-0.838235	1			Simplesteatosis.3	6	35.9383	Simplesteatosis.3		Non.steatosis.9	8	5.52206	0.00220132	21.25	0.378934
NASH.5	NASH.7	0.617647		NASH.5	NASH.7	0.617647	0.617647	34			Simplesteatosis.4	4	34.1445	Simplesteatosis.4		Non.steatosis.10	7	5.12255	0.00221504	5	0.4894
NASH.5	Non.steatosis.3	-0.678922		NASH.5	Non.steatosis.3	0.678922	-0.678922	16			Simplesteatosis.5	7	33.6098	Simplesteatosis.5		Non.steatosis.11	6	3.86765	0.00218611	51	0.272906
NASH.7	Simplesteatosis.6	-0.625		NASH.7	Simplesteatosis.6	0.625	-0.625	61			Simplesteatosis.6	3	33.6064	Simplesteatosis.6		Non.steatosis.12	5	3.25245	0.00220275	17	0.226511
NASH.7	Simplesteatosis.7	-0.659314		NASH.7	Simplesteatosis.7	0.659314	-0.659314	24			Simplesteatosis.7	3	33.587	Simplesteatosis.7		Non.steatosis.13	11	7.87255	0.00222104	12	0.744158
NASH.7	Non.steatosis.4	-0.647059		NASH.7	Non.steatosis.4	0.647059	-0.647059	41			Simplesteatosis.8	5	33.1331	Simplesteatosis.8		Non.steatosis.14	7	4.82108	0.00219975	6	0.509999
NASH.7	Non.steatosis.10	-0.610294		NASH.7	Non.steatosis.10	0.610294	-0.610294	16			Simplesteatosis.9	6	32.3479	Simplesteatosis.9		Non.steatosis.15	4	2.57108	0.00218192	0	0.249982
NASH.8	NASH.15	0.708333		NASH.8	NASH.15	0.708333	0.708333	10
NASH.8	Non.steatosis.2	-0.629902		NASH.8	Non.steatosis.2	0.629902	-0.629902	27
NASH.8	Non.steatosis.7	-0.70098		NASH.8	Non.steatosis.7	0.70098	-0.70098	2
NASH.8	Non.steatosis.10	-0.838235		NASH.8	Non.steatosis.10	0.838235	-0.838235	2
NASH.9	NASH.10	0.654412		NASH.9	NASH.10	0.654412	0.654412	12
NASH.9	NASH.13	0.852941		NASH.9	NASH.13	0.852941	0.852941	1
NASH.9	NASH.15	0.625		NASH.9	NASH.15	0.625	0.625	10
NASH.9	Non.steatosis	-0.651961		NASH.9	Non.steatosis	0.651961	-0.651961	11
NASH.9	Non.steatosis.1	-0.754902		NASH.9	Non.steatosis.1	0.754902	-0.754902	11
NASH.9	Non.steatosis.6	-0.639706		NASH.9	Non.steatosis.6	0.639706	-0.639706	11
NASH.9	Non.steatosis.12	-0.644608		NASH.9	Non.steatosis.12	0.644608	-0.644608	10
NASH.9	Non.steatosis.13	-0.642157		NASH.9	Non.steatosis.13	0.642157	-0.642157	1
NASH.9	Non.steatosis.14	-0.659314		NASH.9	Non.steatosis.14	0.659314	-0.659314	3
NASH.10	NASH.13	0.710784		NASH.10	NASH.13	0.710784	0.710784	5.25
NASH.10	NASH.15	0.757353		NASH.10	NASH.15	0.757353	0.757353	1
NASH.10	Simplesteatosis.7	-0.64951		NASH.10	Simplesteatosis.7	0.64951	-0.64951	52
NASH.10	Simplesteatosis.10	-0.720588		NASH.10	Simplesteatosis.10	0.720588	-0.720588	22
NASH.10	Non.steatosis.9	-0.615196		NASH.10	Non.steatosis.9	0.615196	-0.615196	25.25
NASH.10	Non.steatosis.13	-0.703431		NASH.10	Non.steatosis.13	0.703431	-0.703431	6
NASH.10	Non.steatosis.14	-0.654412		NASH.10	Non.steatosis.14	0.654412	-0.654412	13
NASH.12	Simplesteatosis.10	-0.703431		NASH.12	Simplesteatosis.10	0.703431	-0.703431	36
NASH.12	Simplesteatosis.12	-0.637255		NASH.12	Simplesteatosis.12	0.637255	-0.637255	16
NASH.13	NASH.15	0.629902		NASH.13	NASH.15	0.629902	0.629902	22
NASH.13	Non.steatosis	-0.740196		NASH.13	Non.steatosis	0.740196	-0.740196	2
NASH.13	Non.steatosis.1	-0.696078		NASH.13	Non.steatosis.1	0.696078	-0.696078	29
NASH.13	Non.steatosis.6	-0.615196		NASH.13	Non.steatosis.6	0.615196	-0.615196	12
NASH.13	Non.steatosis.10	-0.656863		NASH.13	Non.steatosis.10	0.656863	-0.656863	13.25
NASH.13	Non.steatosis.13	-0.627451		NASH.13	Non.steatosis.13	0.627451	-0.627451	7
NASH.13	Non.steatosis.14	-0.713235		NASH.13	Non.steatosis.14	0.713235	-0.713235	2
NASH.14	Simplesteatosis.7	-0.678922		NASH.14	Simplesteatosis.7	0.678922	-0.678922	40
NASH.15	Simplesteatosis.10	-0.745098		NASH.15	Simplesteatosis.10	0.745098	-0.745098	18
NASH.15	Non.steatosis.9	-0.737745		NASH.15	Non.steatosis.9	0.737745	-0.737745	4
NASH.15	Non.steatosis.10	-0.764706		NASH.15	Non.steatosis.10	0.764706	-0.764706	3
NASH.15	Non.steatosis.11	-0.607843		NASH.15	Non.steatosis.11	0.607843	-0.607843	22
NASH.15	Non.steatosis.12	-0.620098		NASH.15	Non.steatosis.12	0.620098	-0.620098	19
NASH.15	Non.steatosis.13	-0.889706		NASH.15	Non.steatosis.13	0.889706	-0.889706	1
Simplesteatosis.1	Simplesteatosis.12	0.683824		Simplesteatosis.1	Simplesteatosis.12	0.683824	0.683824	31
Simplesteatosis.1	Non.steatosis.11	-0.669118		Simplesteatosis.1	Non.steatosis.11	0.669118	-0.669118	53
Simplesteatosis.2	Simplesteatosis.14	0.625		Simplesteatosis.2	Simplesteatosis.14	0.625	0.625	40
Simplesteatosis.3	Simplesteatosis.9	0.625		Simplesteatosis.3	Simplesteatosis.9	0.625	0.625	1
Simplesteatosis.4	Simplesteatosis.8	0.617647		Simplesteatosis.4	Simplesteatosis.8	0.617647	0.617647	61
Simplesteatosis.4	Simplesteatosis.14	0.757353		Simplesteatosis.4	Simplesteatosis.14	0.757353	0.757353	57
Simplesteatosis.4	Non.steatosis.1	-0.64951		Simplesteatosis.4	Non.steatosis.1	0.64951	-0.64951	100
Simplesteatosis.5	Simplesteatosis.13	0.784314		Simplesteatosis.5	Simplesteatosis.13	0.784314	0.784314	1
Simplesteatosis.6	Simplesteatosis.7	0.617647		Simplesteatosis.6	Simplesteatosis.7	0.617647	0.617647	45
Simplesteatosis.6	Simplesteatosis.14	0.627451		Simplesteatosis.6	Simplesteatosis.14	0.627451	0.627451	75
Simplesteatosis.6	Simplesteatosis.15	0.620098		Simplesteatosis.6	Simplesteatosis.15	0.620098	0.620098	23
Simplesteatosis.7	Non.steatosis.9	0.705882		Simplesteatosis.7	Non.steatosis.9	0.705882	0.705882	5
Simplesteatosis.7	Non.steatosis.12	0.666667		Simplesteatosis.7	Non.steatosis.12	0.666667	0.666667	26
Simplesteatosis.8	Simplesteatosis.12	0.620098		Simplesteatosis.8	Simplesteatosis.12	0.620098	0.620098	41
Non.steatosis	Non.steatosis.1	0.803922		Non.steatosis	Non.steatosis.1	0.803922	0.803922	7
Non.steatosis	Non.steatosis.3	0.676471		Non.steatosis	Non.steatosis.3	0.676471	0.676471	11
Non.steatosis	Non.steatosis.4	0.752451		Non.steatosis	Non.steatosis.4	0.752451	0.752451	8
Non.steatosis	Non.steatosis.5	0.791667		Non.steatosis	Non.steatosis.5	0.791667	0.791667	1
Non.steatosis	Non.steatosis.6	0.615196		Non.steatosis	Non.steatosis.6	0.615196	0.615196	6
Non.steatosis	Non.steatosis.7	0.796569		Non.steatosis	Non.steatosis.7	0.796569	0.796569	2
Non.steatosis	Non.steatosis.13	0.637255		Non.steatosis	Non.steatosis.13	0.637255	0.637255	13
Non.steatosis	Non.steatosis.14	0.620098		Non.steatosis	Non.steatosis.14	0.620098	0.620098	11
Non.steatosis	Non.steatosis.15	0.651961		Non.steatosis	Non.steatosis.15	0.651961	0.651961	6
Simplesteatosis.14	Simplesteatosis.16	0.762255		Simplesteatosis.14	Simplesteatosis.16	0.762255	0.762255	40
Non.steatosis.1	Non.steatosis.2	0.683824		Non.steatosis.1	Non.steatosis.2	0.683824	0.683824	16
Non.steatosis.1	Non.steatosis.3	0.654412		Non.steatosis.1	Non.steatosis.3	0.654412	0.654412	14
Non.steatosis.1	Non.steatosis.4	0.671569		Non.steatosis.1	Non.steatosis.4	0.671569	0.671569	14
Non.steatosis.1	Non.steatosis.5	0.720588		Non.steatosis.1	Non.steatosis.5	0.720588	0.720588	11
Non.steatosis.1	Non.steatosis.6	0.678922		Non.steatosis.1	Non.steatosis.6	0.678922	0.678922	11
Non.steatosis.1	Non.steatosis.7	0.745098		Non.steatosis.1	Non.steatosis.7	0.745098	0.745098	8
Non.steatosis.1	Non.steatosis.8	0.607843		Non.steatosis.1	Non.steatosis.8	0.607843	0.607843	29
Non.steatosis.1	Non.steatosis.15	0.654412		Non.steatosis.1	Non.steatosis.15	0.654412	0.654412	11
Non.steatosis.2	Non.steatosis.3	0.666667		Non.steatosis.2	Non.steatosis.3	0.666667	0.666667	5
Non.steatosis.2	Non.steatosis.7	0.720588		Non.steatosis.2	Non.steatosis.7	0.720588	0.720588	4
Simplesteatosis.15	Non.steatosis.9	0.647059		Simplesteatosis.15	Non.steatosis.9	0.647059	0.647059	25
Non.steatosis.3	Non.steatosis.4	0.823529		Non.steatosis.3	Non.steatosis.4	0.823529	0.823529	1
Non.steatosis.3	Non.steatosis.8	0.769608		Non.steatosis.3	Non.steatosis.8	0.769608	0.769608	3
Non.steatosis.4	Non.steatosis.5	0.776961		Non.steatosis.4	Non.steatosis.5	0.776961	0.776961	1
Non.steatosis.4	Non.steatosis.7	0.610294		Non.steatosis.4	Non.steatosis.7	0.610294	0.610294	11
Non.steatosis.4	Non.steatosis.8	0.698529		Non.steatosis.4	Non.steatosis.8	0.698529	0.698529	8
Non.steatosis.4	Non.steatosis.15	0.617647		Non.steatosis.4	Non.steatosis.15	0.617647	0.617647	8
Non.steatosis.5	Non.steatosis.7	0.637255		Non.steatosis.5	Non.steatosis.7	0.637255	0.637255	2
Non.steatosis.9	Non.steatosis.11	0.688725		Non.steatosis.9	Non.steatosis.11	0.688725	0.688725	8.25
Non.steatosis.9	Non.steatosis.12	0.686275		Non.steatosis.9	Non.steatosis.12	0.686275	0.686275	2
Non.steatosis.9	Non.steatosis.13	0.745098		Non.steatosis.9	Non.steatosis.13	0.745098	0.745098	4
Non.steatosis.11	Non.steatosis.12	0.634804		Non.steatosis.11	Non.steatosis.12	0.634804	0.634804	17
Non.steatosis.11	Non.steatosis.13	0.627451		Non.steatosis.11	Non.steatosis.13	0.627451	0.627451	14
Non.steatosis.13	Non.steatosis.14	0.72549		Non.steatosis.13	Non.steatosis.14	0.72549	0.72549	4
Figure 1j
AdGFP Non-steatosis	AdTRIM26 Non-steatosis	AdGFP NASH	AdTRIM26 NASH		AdGFP Non-steatosis	AdTRIM26 Non-steatosis	AdGFP NASH	AdTRIM26 NASH
1.14155	1.13281	4.15842	2.6087		33.8614	30	74.1584	64.9068
1.23288	0.664063	3.46535	1.67702		25.5446	28.1188	74.9505	29.7516
1.46119	0.664063	2.37624	2.85714		39.3069	33.0693	72.9703	39.3789
0.639269	0.78125	4.85149	2.73292		31.4852	29.0099	71.7822	29.8137
0.639269	1.13281	3.06931	1.55279		28.9109	31.9802	75.2475	39.0683
1.55251	1.1	4.35644	1.24224		33.5644	28.1188	72.2772	46.646
0.547945	1.2	4.25743	3.29192		31.4852	35.5446	59.2079	40.7453
1.23288	0.6	3.16832	1.24224		36.4356	30.495	53.0693	46.2112
0.86758	0.75	2.07921	2.48447		37.4257	35.5446	53.1683	50.3106
0.684932	0.65	5.0495	1.61491		35.6436	30.5941	75.7426	42.3603
AdshRNA Non-steatosis	AdshTRIM26 Non-steatosis	AdshRNA NASH	AdshTRIM26 NASH		AdshRNA Non-steatosis	AdshTRIM26 Non-steatosis	AdshRNA NASH	AdshTRIM26 NASH
1.14144	0.814332	5.44555	7.60563		30.9901	24.7525	58.6139	53.2432
0.669975	1.30293	3.9604	7.32394		39.604	34.9505	79.3069	104.595
1.09181	0.716612	4.35644	4.78873		33.7624	29.802	65.8416	91.982
0.967742	1.20521	3.26733	7.74648		27.9208	25.9406	45.1485	132.883
0.967742	1.3355	2.77228	5.6338		26.2376	28.5148	79.1089	115.946
0.769231	0.824176	3.26733	5.49296		30.198	38.4158	75.3465	64.9549
1.09181	0.686813	2.9703	5.6338		33.7624	30.8911	73.1683	110.27
1.36476	1.04396	1.9802	3.38028		27.8218	38.9109	78.0198	118.829
0.769231	0.824176	3.76238	7.04225		26.6337	35.0495	56.2376	125.405
1.16625	0.851648	2.9703	3.80282		27.5248	29.703	55.4455	125.586

## Sheet: Figure 2
Figure 2h
Networks data
Group	Name	Weight	Reference	PubMed	Source	Note
Physical Interactions	Wang-Huang-2017	0.0441011	Molecular Details Underlying Dynamic Structures and Regulation of the Human 26S Proteasome. Wang et al. (2017). Mol Cell Proteomics	http://www.ncbi.nlm.nih.gov/pubmed/28292943
Physical Interactions	von Hundelshausen-Weber-2017	0.0232912	Chemokine interactome mapping enables tailored intervention in acute and chronic inflammation. von Hundelshausen et al. (2017). Sci Transl Med	http://www.ncbi.nlm.nih.gov/pubmed/28381538
Physical Interactions	McFarland-Nussbaum-2008	0.0220645	Proteomics analysis identifies phosphorylation-dependent alpha-synuclein protein interactions. McFarland et al. (2008). Mol Cell Proteomics	http://www.ncbi.nlm.nih.gov/pubmed/18614564
Physical Interactions	Guardia-Laguarta-Przedborski-2019	0.0165849	PINK1 Content in Mitochondria is Regulated by ER-Associated Degradation. Guardia-Laguarta et al. (2019). J Neurosci	http://www.ncbi.nlm.nih.gov/pubmed/31300519
Physical Interactions	Maréchal-Zou-2014	0.0145756	PRP19 transforms into a sensor of RPA-ssDNA after DNA damage and drives ATR activation via a ubiquitin-mediated circuitry. Maréchal et al. (2014). Mol Cell	http://www.ncbi.nlm.nih.gov/pubmed/24332808
Physical Interactions	Singh-Moore-2012	0.0140211	The cellular EJC interactome reveals higher-order mRNP structure and an EJC-SR protein nexus. Singh et al. (2012). Cell	http://www.ncbi.nlm.nih.gov/pubmed/23084401
Physical Interactions	Whisenant-Salomon-2015	0.0139404	The Activation-Induced Assembly of an RNA/Protein Interactome Centered on the Splicing Factor U2AF2 Regulates Gene Expression in Human CD4 T Cells. Whisenant et al. (2015). PLoS One	http://www.ncbi.nlm.nih.gov/pubmed/26641092
Physical Interactions	Tsai-Cristea-2012	0.0129946	Functional proteomics establishes the interaction of SIRT7 with chromatin remodeling complexes and expands its role in regulation of RNA polymerase I transcription. Tsai et al. (2012). Mol Cell Proteomics	http://www.ncbi.nlm.nih.gov/pubmed/22586326
Physical Interactions	Kneissl-Grummt-2003	0.0126132	Interaction and assembly of murine pre-replicative complex proteins in yeast and mouse cells. Kneissl et al. (2003). J Mol Biol	http://www.ncbi.nlm.nih.gov/pubmed/12614612
Physical Interactions	Zhang-Vermeulen-2017	0.0119761	An Interaction Landscape of Ubiquitin Signaling. Zhang et al. (2017). Mol Cell	http://www.ncbi.nlm.nih.gov/pubmed/28190767
Physical Interactions	Narayan-Bennett-2012	0.0115681	Short-chain 3-hydroxyacyl-coenzyme A dehydrogenase associates with a protein super-complex integrating multiple metabolic pathways. Narayan et al. (2012). PLoS One	http://www.ncbi.nlm.nih.gov/pubmed/22496890
Physical Interactions	Li-Fu-2017	0.0112825	The OncoPPi network of cancer-focused protein-protein interactions to inform biological insights and therapeutic strategies. Li et al. (2017). Nat Commun	http://www.ncbi.nlm.nih.gov/pubmed/28205554
Physical Interactions	Li-Hung-2019	0.0109182	MET Inhibitors Promote Liver Tumor Evasion of the Immune Response by Stabilizing PDL1. Li et al. (2019). Gastroenterology	http://www.ncbi.nlm.nih.gov/pubmed/30711629
Physical Interactions	Richter-Chrzanowska-Lightowlers-2010	0.0107178	A functional peptidyl-tRNA hydrolase, ICT1, has been recruited into the human mitochondrial ribosome. Richter et al. (2010). EMBO J	http://www.ncbi.nlm.nih.gov/pubmed/20186120
Physical Interactions	Ertych-Bastians-2016	0.0107157	CHK2-BRCA1 tumor-suppressor axis restrains oncogenic Aurora-A kinase to ensure proper mitotic microtubule assembly. Ertych et al. (2016). Proc Natl Acad Sci U S A	http://www.ncbi.nlm.nih.gov/pubmed/26831064
Physical Interactions	Yu-Chow-2013	0.0101056	VCP phosphorylation-dependent interaction partners prevent apoptosis in Helicobacter pylori-infected gastric epithelial cells. Yu et al. (2013). PLoS One	http://www.ncbi.nlm.nih.gov/pubmed/23383273
Physical Interactions	Lee-Jou-2019	0.00981835	Parkinson's disease-associated LRRK2-G2019S mutant acts through regulation of SERCA activity to control ER stress in astrocytes. Lee et al. (2019). Acta Neuropathol Commun	http://www.ncbi.nlm.nih.gov/pubmed/31046837
Physical Interactions	Colicelli-2010	0.00946651	ABL tyrosine kinases: evolution of function, regulation, and specificity. Colicelli. (2010). Sci Signal	http://www.ncbi.nlm.nih.gov/pubmed/20841568
Physical Interactions	Matsumoto-Nakayama-2005	0.00944007	Large-scale analysis of the human ubiquitin-related proteome. Matsumoto et al. (2005). Proteomics	http://www.ncbi.nlm.nih.gov/pubmed/16196087
Physical Interactions	Kotlyar-Jurisica-2015	0.00939609	In silico prediction of physical protein interactions and characterization of interactome orphans. Kotlyar et al. (2015). Nat Methods	http://www.ncbi.nlm.nih.gov/pubmed/25402006
Physical Interactions	Petschnigg-Stagljar-2014	0.00924305	The mammalian-membrane two-hybrid assay (MaMTH) for probing membrane-protein interactions in human cells. Petschnigg et al. (2014). Nat Methods	http://www.ncbi.nlm.nih.gov/pubmed/24658140
Physical Interactions	Guarani-Harper-2014	0.00886227	TIMMDC1/C3orf1 functions as a membrane-embedded mitochondrial complex I assembly factor through association with the MCIA complex. Guarani et al. (2014). Mol Cell Biol	http://www.ncbi.nlm.nih.gov/pubmed/24344204
Physical Interactions	Lu-Zhang-2013	0.00806293	The HECT type ubiquitin ligase NEDL2 is degraded by anaphase-promoting complex/cyclosome (APC/C)-Cdh1, and its tight regulation maintains the metaphase to anaphase transition. Lu et al. (2013). J Biol Chem	http://www.ncbi.nlm.nih.gov/pubmed/24163370
Physical Interactions	Berggård-James-2006	0.00779611	140 mouse brain proteins identified by Ca2+-calmodulin affinity chromatography and tandem mass spectrometry. Berggård et al. (2006). J Proteome Res	http://www.ncbi.nlm.nih.gov/pubmed/16512683
Physical Interactions	Kupka-Walczak-2016	0.00754176	SPATA2-Mediated Binding of CYLD to HOIP Enables CYLD Recruitment to Signaling Complexes. Kupka et al. (2016). Cell Rep	http://www.ncbi.nlm.nih.gov/pubmed/27545878
Physical Interactions	Freibaum-Taylor-2010	0.0072258	Global analysis of TDP-43 interacting proteins reveals strong association with RNA splicing and translation machinery. Freibaum et al. (2010). J Proteome Res	http://www.ncbi.nlm.nih.gov/pubmed/20020773
Physical Interactions	Perez-Perri-Espinosa-2016	0.00648175	The TIP60 Complex Is a Conserved Coactivator of HIF1A. Perez-Perri et al. (2016). Cell Rep	http://www.ncbi.nlm.nih.gov/pubmed/27320910
Physical Interactions	Jirawatnotai-Sicinski-2011	0.0064793	A function for cyclin D1 in DNA repair uncovered by protein interactome analyses in human cancers. Jirawatnotai et al. (2011). Nature	http://www.ncbi.nlm.nih.gov/pubmed/21654808
Physical Interactions	Kırlı-Görlich-2015	0.00645371	A deep proteomics perspective on CRM1-mediated nuclear export and nucleocytoplasmic partitioning. Kırlı et al. (2015). Elife	http://www.ncbi.nlm.nih.gov/pubmed/26673895
Physical Interactions	Leung-Jones-2014	0.00621464	Enhanced prediction of Src homology 2 (SH2) domain binding potentials using a fluorescence polarization-derived c-Met, c-Kit, ErbB, and androgen receptor interactome. Leung et al. (2014). Mol Cell Proteomics	http://www.ncbi.nlm.nih.gov/pubmed/24728074
Physical Interactions	Yatim-Benkirane-2012	0.00601075	NOTCH1 nuclear interactome reveals key regulators of its transcriptional activity and oncogenic function. Yatim et al. (2012). Mol Cell	http://www.ncbi.nlm.nih.gov/pubmed/23022380
Physical Interactions	Mak-Moffat-2010	0.0059983	A lentiviral functional proteomics approach identifies chromatin remodeling complexes important for the induction of pluripotency. Mak et al. (2010). Mol Cell Proteomics	http://www.ncbi.nlm.nih.gov/pubmed/20305087
Physical Interactions	Chen-Ge-2013 B	0.00595092	Bcl2-associated athanogene 3 interactome analysis reveals a new role in modulating proteasome activity. Chen et al. (2013). Mol Cell Proteomics	http://www.ncbi.nlm.nih.gov/pubmed/23824909
Physical Interactions	Zanon-Pichler-2013	0.00591371	Profiling of Parkin-binding partners using tandem affinity purification. Zanon et al. (2013). PLoS One	http://www.ncbi.nlm.nih.gov/pubmed/24244333
Physical Interactions	Raisner-Gascoigne-2018	0.00569591	Enhancer Activity Requires CBP/P300 Bromodomain-Dependent Histone H3K27 Acetylation. Raisner et al. (2018). Cell Rep	http://www.ncbi.nlm.nih.gov/pubmed/30110629
Physical Interactions	Jang-Trono-2018	0.00566456	KAP1 facilitates reinstatement of heterochromatin after DNA replication. Jang et al. (2018). Nucleic Acids Res	http://www.ncbi.nlm.nih.gov/pubmed/29955894
Physical Interactions	Ahn-Lee-2008	0.0055716	The tumour suppressor PTEN mediates a negative regulation of the E3 ubiquitin-protein ligase Nedd4. Ahn et al. (2008). Biochem J	http://www.ncbi.nlm.nih.gov/pubmed/18307411
Physical Interactions	IREF-reactome	0.00549686
Physical Interactions	Vastrik-Stein-2007	0.00549686	Reactome: a knowledge base of biologic pathways and processes. Vastrik et al. (2007). Genome Biol	http://www.ncbi.nlm.nih.gov/pubmed/17367534
Physical Interactions	Liu-Varjosalo-2018	0.00502704	An AP-MS- and BioID-compatible MAC-tag enables comprehensive mapping of protein interactions and subcellular localizations. Liu et al. (2018). Nat Commun	http://www.ncbi.nlm.nih.gov/pubmed/29568061
Physical Interactions	Wang-Liu-2019	0.00483558	POH1 contributes to hyperactivation of TGF-β signaling and facilitates hepatocellular carcinoma metastasis through deubiquitinating TGF-β receptors and caveolin-1. Wang et al. (2019). EBioMedicine	http://www.ncbi.nlm.nih.gov/pubmed/30745168
Physical Interactions	Murakawa-Landthaler-2015	0.00473213	RC3H1 post-transcriptionally regulates A20 mRNA and modulates the activity of the IKK/NF-κB pathway. Murakawa et al. (2015). Nat Commun	http://www.ncbi.nlm.nih.gov/pubmed/26170170
Physical Interactions	Elliott-Gyrd-Hansen-2016	0.00468286	SPATA2 Links CYLD to LUBAC, Activates CYLD, and Controls LUBAC Signaling. Elliott et al. (2016). Mol Cell	http://www.ncbi.nlm.nih.gov/pubmed/27591049
Physical Interactions	Lee-Choi-2016	0.00463269	Interactomic analysis of REST/NRSF and implications of its functional links with the transcription suppressor TRIM28 during neuronal differentiation. Lee et al. (2016). Sci Rep	http://www.ncbi.nlm.nih.gov/pubmed/27976729
Physical Interactions	Hüttenhain-Krogan-2019	0.00461796	ARIH2 Is a Vif-Dependent Regulator of CUL5-Mediated APOBEC3G Degradation in HIV Infection. Hüttenhain et al. (2019). Cell Host Microbe	http://www.ncbi.nlm.nih.gov/pubmed/31253590
Physical Interactions	IREF-bhf-ucl	0.00455071
Physical Interactions	Leung-Miller-2017	0.00453261	ZMYM3 regulates BRCA1 localization at damaged chromatin to promote DNA repair. Leung et al. (2017). Genes Dev	http://www.ncbi.nlm.nih.gov/pubmed/28242625
Physical Interactions	Scifo-Lalowski-2015	0.00450893	Quantitative analysis of PPT1 interactome in human neuroblastoma cells. Scifo et al. (2015). Data Brief	http://www.ncbi.nlm.nih.gov/pubmed/26217791
Physical Interactions	Koch-Hermeking-2007	0.00450472	Large-scale identification of c-MYC-associated proteins using a combined TAP/MudPIT approach. Koch et al. (2007). Cell Cycle	http://www.ncbi.nlm.nih.gov/pubmed/17314511
Physical Interactions	Chen-Zhang-2013	0.00428333	Quantitative study of the interactome of PKCζ involved in the EGF-induced tumor cell chemotaxis. Chen et al. (2013). J Proteome Res	http://www.ncbi.nlm.nih.gov/pubmed/23402259
Physical Interactions	Neganova-Lako-2011	0.00420872	An important role for CDK2 in G1 to S checkpoint activation and DNA damage response in human embryonic stem cells. Neganova et al. (2011). Stem Cells	http://www.ncbi.nlm.nih.gov/pubmed/21319273
Physical Interactions	Taipale-Lindquist-2012	0.00419148	Quantitative analysis of HSP90-client interactions reveals principles of substrate recognition. Taipale et al. (2012). Cell	http://www.ncbi.nlm.nih.gov/pubmed/22939624
Physical Interactions	Heidelberger-Beli-2018	0.00409106	Proteomic profiling of VCP substrates links VCP to K6-linked ubiquitylation and c-Myc function. Heidelberger et al. (2018). EMBO Rep	http://www.ncbi.nlm.nih.gov/pubmed/29467282
Physical Interactions	Persaud-Rotin-2009 A	0.00393277	Comparison of substrate specificity of the ubiquitin ligases Nedd4 and Nedd4-2 using proteome arrays. Persaud et al. (2009). Mol Syst Biol	http://www.ncbi.nlm.nih.gov/pubmed/19953087
Physical Interactions	McNamara-D'Orso-2016	0.00381148	KAP1 Recruitment of the 7SK snRNP Complex to Promoters Enables Transcription Elongation by RNA Polymerase II. McNamara et al. (2016). Mol Cell	http://www.ncbi.nlm.nih.gov/pubmed/26725010
Physical Interactions	Xie-Cong-2013	0.00379955	Deubiquitinase FAM/USP9X interacts with the E3 ubiquitin ligase SMURF1 protein and protects it from ligase activity-dependent self-degradation. Xie et al. (2013). J Biol Chem	http://www.ncbi.nlm.nih.gov/pubmed/23184937
Physical Interactions	Zhou-Conrads-2004	0.00378051	An investigation into the human serum "interactome". Zhou et al. (2004). Electrophoresis	http://www.ncbi.nlm.nih.gov/pubmed/15174051
Physical Interactions	Alsulami-Cagney-2019	0.00340657	SETD1A Methyltransferase Is Physically and Functionally Linked to the DNA Damage Repair Protein RAD18. Alsulami et al. (2019). Mol Cell Proteomics	http://www.ncbi.nlm.nih.gov/pubmed/31076518
Physical Interactions	Beyer-Boldt-2018	0.00337904	CRISPR/Cas9-mediated Genomic Editing of Cluap1/IFT38 Reveals a New Role in Actin Arrangement. Beyer et al. (2018). Mol Cell Proteomics	http://www.ncbi.nlm.nih.gov/pubmed/29615496
Physical Interactions	Fogeron-Lange-2013	0.00337514	LGALS3BP regulates centriole biogenesis and centrosome hypertrophy in cancer cells. Fogeron et al. (2013). Nat Commun	http://www.ncbi.nlm.nih.gov/pubmed/23443559
Physical Interactions	Phillips-Corn-2013	0.00332165	Conformational dynamics control ubiquitin-deubiquitinase interactions and influence in vivo signaling. Phillips et al. (2013). Proc Natl Acad Sci U S A	http://www.ncbi.nlm.nih.gov/pubmed/23801757
Physical Interactions	IREF-hpidb	0.00330863
Physical Interactions	Diner-Cristea-2015	0.00325306	Interactions of the Antiviral Factor Interferon Gamma-Inducible Protein 16 (IFI16) Mediate Immune Signaling and Herpes Simplex Virus-1 Immunosuppression. Diner et al. (2015). Mol Cell Proteomics	http://www.ncbi.nlm.nih.gov/pubmed/25693804
Physical Interactions	Malovannaya-Qin-2010	0.00321664	Streamlined analysis schema for high-throughput identification of endogenous protein complexes. Malovannaya et al. (2010). Proc Natl Acad Sci U S A	http://www.ncbi.nlm.nih.gov/pubmed/20133760
Physical Interactions	Barr-Knapp-2009	0.00321526	Large-scale structural analysis of the classical human protein tyrosine phosphatome. Barr et al. (2009). Cell	http://www.ncbi.nlm.nih.gov/pubmed/19167335
Physical Interactions	Faust-Frankel-2018	0.00316726	The HIV-1 Tat protein recruits a ubiquitin ligase to reorganize the 7SK snRNP for transcriptional activation. Faust et al. (2018). Elife	http://www.ncbi.nlm.nih.gov/pubmed/29845934
Physical Interactions	Pladevall-Morera-Lopez-Contreras-2019	0.00315931	Proteomic characterization of chromosomal common fragile site (CFS)-associated proteins uncovers ATRX as a regulator of CFS stability. Pladevall-Morera et al. (2019). Nucleic Acids Res	http://www.ncbi.nlm.nih.gov/pubmed/31180492
Physical Interactions	Fenner-Prehn-2010	0.00303195	Expanding the substantial interactome of NEMO using protein microarrays. Fenner et al. (2010). PLoS One	http://www.ncbi.nlm.nih.gov/pubmed/20098747
Physical Interactions	Keller-Lee-2014	0.00292159	SAICAR induces protein kinase activity of PKM2 that is necessary for sustained proliferative signaling of cancer cells. Keller et al. (2014). Mol Cell	http://www.ncbi.nlm.nih.gov/pubmed/24606918
Physical Interactions	Persaud-Rotin-2009 B	0.00290264	Comparison of substrate specificity of the ubiquitin ligases Nedd4 and Nedd4-2 using proteome arrays. Persaud et al. (2009). Mol Syst Biol	http://www.ncbi.nlm.nih.gov/pubmed/19953087
Physical Interactions	Oliviero-Cagney-2016	0.00288718	Dynamic Protein Interactions of the Polycomb Repressive Complex 2 during Differentiation of Pluripotent Cells. Oliviero et al. (2016). Mol Cell Proteomics	http://www.ncbi.nlm.nih.gov/pubmed/27634302
Physical Interactions	Nassa-Weisz-2019	0.00287128	The RNA-mediated estrogen receptor α interactome of hormone-dependent human breast cancer cell nuclei. Nassa et al. (2019). Sci Data	http://www.ncbi.nlm.nih.gov/pubmed/31527615
Physical Interactions	Weinmann-Meister-2009	0.00280426	Importin 8 is a gene silencing factor that targets argonaute proteins to distinct mRNAs. Weinmann et al. (2009). Cell	http://www.ncbi.nlm.nih.gov/pubmed/19167051
Physical Interactions	Yang-Brasier-2015	0.00276682	Systematic Determination of Human Cyclin Dependent Kinase (CDK)-9 Interactome Identifies Novel Functions in RNA Splicing Mediated by the DEAD Box (DDX)-5/17 RNA Helicases. Yang et al. (2015). Mol Cell Proteomics	http://www.ncbi.nlm.nih.gov/pubmed/26209609
Physical Interactions	Kristensen-Foster-2012	0.00275573	A high-throughput approach for measuring temporal changes in the interactome. Kristensen et al. (2012). Nat Methods	http://www.ncbi.nlm.nih.gov/pubmed/22863883
Physical Interactions	Behzadnia-Lührmann-2007	0.00265963	Composition and three-dimensional EM structure of double affinity-purified, human prespliceosomal A complexes. Behzadnia et al. (2007). EMBO J	http://www.ncbi.nlm.nih.gov/pubmed/17332742
Physical Interactions	Llères-Lamond-2010	0.00263606	Direct interaction between hnRNP-M and CDC5L/PLRG1 proteins affects alternative splice site choice. Llères et al. (2010). EMBO Rep	http://www.ncbi.nlm.nih.gov/pubmed/20467437
Physical Interactions	Weishäupl-Schmidt-2019	0.00256138	Physiological and pathophysiological characteristics of ataxin-3 isoforms. Weishäupl et al. (2019). J Biol Chem	http://www.ncbi.nlm.nih.gov/pubmed/30455355
Physical Interactions	Varjosalo-Gstaiger-2013 B	0.00247548	The protein interaction landscape of the human CMGC kinase group. Varjosalo et al. (2013). Cell Rep	http://www.ncbi.nlm.nih.gov/pubmed/23602568
Physical Interactions	Hein-Mann-2015	0.00244175	A human interactome in three quantitative dimensions organized by stoichiometries and abundances. Hein et al. (2015). Cell	http://www.ncbi.nlm.nih.gov/pubmed/26496610
Physical Interactions	Hosp-Selbach-2015	0.00244047	Quantitative interaction proteomics of neurodegenerative disease proteins. Hosp et al. (2015). Cell Rep	http://www.ncbi.nlm.nih.gov/pubmed/25959826
Physical Interactions	Hutchins-Peters-2010	0.00237971	Systematic analysis of human protein complexes identifies chromosome segregation proteins. Hutchins et al. (2010). Science	http://www.ncbi.nlm.nih.gov/pubmed/20360068
Physical Interactions	Greco-Cristea-2011	0.00237405	Nuclear import of histone deacetylase 5 by requisite nuclear localization signal phosphorylation. Greco et al. (2011). Mol Cell Proteomics	http://www.ncbi.nlm.nih.gov/pubmed/21081666
Physical Interactions	Thompson-Luchansky-2014	0.00237303	Quantitative Lys-ϵ-Gly-Gly (diGly) proteomics coupled with inducible RNAi reveals ubiquitin-mediated proteolysis of DNA damage-inducible transcript 4 (DDIT4) by the E3 ligase HUWE1. Thompson et al. (2014). J Biol Chem	http://www.ncbi.nlm.nih.gov/pubmed/25147182
Physical Interactions	Xiao-Lefkowitz-2007	0.00235886	Functional specialization of beta-arrestin interactions revealed by proteomic analysis. Xiao et al. (2007). Proc Natl Acad Sci U S A	http://www.ncbi.nlm.nih.gov/pubmed/17620599
Physical Interactions	Gloeckner-Ueffing-2007	0.00233317	A novel tandem affinity purification strategy for the efficient isolation and characterisation of native protein complexes. Gloeckner et al. (2007). Proteomics	http://www.ncbi.nlm.nih.gov/pubmed/17979178
Physical Interactions	Brehme-Superti-Furga-2009	0.00230097	Charting the molecular network of the drug target Bcr-Abl. Brehme et al. (2009). Proc Natl Acad Sci U S A	http://www.ncbi.nlm.nih.gov/pubmed/19380743
Physical Interactions	Jones-MacBeath-2006	0.00226485	A quantitative protein interaction network for the ErbB receptors using protein microarrays. Jones et al. (2006). Nature	http://www.ncbi.nlm.nih.gov/pubmed/16273093
Physical Interactions	Scott-Schulman-2016	0.00224696	Two Distinct Types of E3 Ligases Work in Unison to Regulate Substrate Ubiquitylation. Scott et al. (2016). Cell	http://www.ncbi.nlm.nih.gov/pubmed/27565346
Physical Interactions	Yang-Maurer-2018	0.00221817	rec-YnH enables simultaneous many-by-many detection of direct protein-protein and protein-RNA interactions. Yang et al. (2018). Nat Commun	http://www.ncbi.nlm.nih.gov/pubmed/30217970
Physical Interactions	Xu-Zetter-2016	0.00221036	Prohibitin 1 regulates tumor cell apoptosis via the interaction with X-linked inhibitor of apoptosis protein. Xu et al. (2016). J Mol Cell Biol	http://www.ncbi.nlm.nih.gov/pubmed/27025967
Physical Interactions	IREF-quickgo	0.00220883
Physical Interactions	Van Quickelberghe-Gevaert-2018	0.00218084	A protein-protein interaction map of the TNF-induced NF-κB signal transduction pathway. Van Quickelberghe et al. (2018). Sci Data	http://www.ncbi.nlm.nih.gov/pubmed/30561431
Physical Interactions	Mohammed-Carroll-2013	0.00215659	Endogenous purification reveals GREB1 as a key estrogen receptor regulatory factor. Mohammed et al. (2013). Cell Rep	http://www.ncbi.nlm.nih.gov/pubmed/23403292
Physical Interactions	IREF-intcomplex	0.00215489
Physical Interactions	IREF-dip	0.00213934
Physical Interactions	Yang-Wang-2018	0.00213674	E3 Ligase Trim21 Ubiquitylates and Stabilizes Keratin 17 to Induce STAT3 Activation in Psoriasis. Yang et al. (2018). J Invest Dermatol	http://www.ncbi.nlm.nih.gov/pubmed/29859926
Physical Interactions	Tiemann-Kani-2019	0.00211781	Loss of ER retention motif of AGR2 can impact mTORC signaling and promote cancer metastasis. Tiemann et al. (2019). Oncogene	http://www.ncbi.nlm.nih.gov/pubmed/30575818
Physical Interactions	IREF-mbinfo	0.00209593
Physical Interactions	Wan-Emili-2015	0.00205418	Panorama of ancient metazoan macromolecular complexes. Wan et al. (2015). Nature	http://www.ncbi.nlm.nih.gov/pubmed/26344197
Physical Interactions	Herr-Helleday-2015	0.00204081	A genome-wide IR-induced RAD51 foci RNAi screen identifies CDC73 involved in chromatin remodeling for DNA repair. Herr et al. (2015). Cell Discov	http://www.ncbi.nlm.nih.gov/pubmed/27462432
Physical Interactions	Gupta-Pelletier-2015	0.00202478	A Dynamic Protein Interaction Landscape of the Human Centrosome-Cilium Interface. Gupta et al. (2015). Cell	http://www.ncbi.nlm.nih.gov/pubmed/26638075
Physical Interactions	Havugimana-Emili-2012	0.00196329	A census of human soluble protein complexes. Havugimana et al. (2012). Cell	http://www.ncbi.nlm.nih.gov/pubmed/22939629
Physical Interactions	Kaltenbach-Hughes-2007	0.00196272	Huntingtin interacting proteins are genetic modifiers of neurodegeneration. Kaltenbach et al. (2007). PLoS Genet	http://www.ncbi.nlm.nih.gov/pubmed/17500595
Physical Interactions	Fonseca-Damgaard-2015	0.00192442	La-related Protein 1 (LARP1) Represses Terminal Oligopyrimidine (TOP) mRNA Translation Downstream of mTOR Complex 1 (mTORC1). Fonseca et al. (2015). J Biol Chem	http://www.ncbi.nlm.nih.gov/pubmed/25940091
Physical Interactions	Devarajan-Ketha-Kumar-2012	0.0019216	The sclerostin-bone protein interactome. Devarajan-Ketha et al. (2012). Biochem Biophys Res Commun	http://www.ncbi.nlm.nih.gov/pubmed/22206666
Physical Interactions	Tang-Wang-2019	0.00192143	The p300/YY1/miR-500a-5p/HDAC2 signalling axis regulates cell proliferation in human colorectal cancer. Tang et al. (2019). Nat Commun	http://www.ncbi.nlm.nih.gov/pubmed/30737378
Physical Interactions	Barrios-Rodiles-Wrana-2005	0.00189936	High-throughput mapping of a dynamic signaling network in mammalian cells. Barrios-Rodiles et al. (2005). Science	http://www.ncbi.nlm.nih.gov/pubmed/15761153
Physical Interactions	Salvetti-Greco-2016	0.00189617	Nuclear Functions of Nucleolin through Global Proteomics and Interactomic Approaches. Salvetti et al. (2016). J Proteome Res	http://www.ncbi.nlm.nih.gov/pubmed/27049334
Physical Interactions	Malinová-Verheggen-2017	0.00188671	Assembly of the U5 snRNP component PRPF8 is controlled by the HSP90/R2TP chaperones. Malinová et al. (2017). J Cell Biol	http://www.ncbi.nlm.nih.gov/pubmed/28515276
Physical Interactions	Jeronimo-Coulombe-2007	0.00187792	Systematic analysis of the protein interaction network for the human transcription machinery reveals the identity of the 7SK capping enzyme. Jeronimo et al. (2007). Mol Cell	http://www.ncbi.nlm.nih.gov/pubmed/17643375
Physical Interactions	Choudhury-Michlewski-2017	0.0018732	RNA-binding activity of TRIM25 is mediated by its PRY/SPRY domain and is required for ubiquitination. Choudhury et al. (2017). BMC Biol	http://www.ncbi.nlm.nih.gov/pubmed/29117863
Physical Interactions	Lu-Bohr-2017	0.00186801	Cell cycle-dependent phosphorylation regulates RECQL4 pathway choice and ubiquitination in DNA double-strand break repair. Lu et al. (2017). Nat Commun	http://www.ncbi.nlm.nih.gov/pubmed/29229926
Physical Interactions	Hubel-Pichlmair-2019	0.00186228	A protein-interaction network of interferon-stimulated genes extends the innate immune system landscape. Hubel et al. (2019). Nat Immunol	http://www.ncbi.nlm.nih.gov/pubmed/30833792
Physical Interactions	Moon-Kim-2014	0.0018321	Interactome analysis of AMP-activated protein kinase (AMPK)-α1 and -β1 in INS-1 pancreatic beta-cells by affinity purification-mass spectrometry. Moon et al. (2014). Sci Rep	http://www.ncbi.nlm.nih.gov/pubmed/24625528
Physical Interactions	Woods-Monteiro-2012 A	0.00181717	Charting the landscape of tandem BRCT domain-mediated protein interactions. Woods et al. (2012). Sci Signal	http://www.ncbi.nlm.nih.gov/pubmed/22990118
Physical Interactions	Rowbotham-Mermoud-2011	0.00180641	Maintenance of silent chromatin through replication requires SWI/SNF-like chromatin remodeler SMARCAD1. Rowbotham et al. (2011). Mol Cell	http://www.ncbi.nlm.nih.gov/pubmed/21549307
Physical Interactions	Loch-Strickler-2012	0.00177447	A microarray of ubiquitylated proteins for profiling deubiquitylase activity reveals the critical roles of both chain and substrate. Loch et al. (2012). Biochim Biophys Acta	http://www.ncbi.nlm.nih.gov/pubmed/22626734
Physical Interactions	Rosenbluh-Hahn-2016	0.00176779	Genetic and Proteomic Interrogation of Lower Confidence Candidate Genes Reveals Signaling Networks in β-Catenin-Active Cancers. Rosenbluh et al. (2016). Cell Syst	http://www.ncbi.nlm.nih.gov/pubmed/27684187
Physical Interactions	Liebelt-Vertegaal-2020	0.00176721	Transcription-coupled nucleotide excision repair is coordinated by ubiquitin and SUMO in response to ultraviolet irradiation. Liebelt et al. (2020). Nucleic Acids Res	http://www.ncbi.nlm.nih.gov/pubmed/31722399
Physical Interactions	Noguchi-Kawahara-2018	0.00176532	ZFP36L2 is a cell cycle-regulated CCCH protein necessary for DNA lesion-induced S-phase arrest. Noguchi et al. (2018). Biol Open	http://www.ncbi.nlm.nih.gov/pubmed/29449217
Physical Interactions	Gilmore-Washburn-2016	0.00176374	WDR76 Co-Localizes with Heterochromatin Related Proteins and Rapidly Responds to DNA Damage. Gilmore et al. (2016). PLoS One	http://www.ncbi.nlm.nih.gov/pubmed/27248496
Physical Interactions	Agrawal-Sedivy-2010	0.00174895	Proteomic profiling of Myc-associated proteins. Agrawal et al. (2010). Cell Cycle	http://www.ncbi.nlm.nih.gov/pubmed/21150319
Physical Interactions	Cai-Conaway-2007	0.00174799	YY1 functions with INO80 to activate transcription. Cai et al. (2007). Nat Struct Mol Biol	http://www.ncbi.nlm.nih.gov/pubmed/17721549
Physical Interactions	Lee-Mayr-2019	0.00174638	Gain of Additional BIRC3 Protein Functions through 3'-UTR-Mediated Protein Complex Formation. Lee et al. (2019). Mol Cell	http://www.ncbi.nlm.nih.gov/pubmed/30948266
Physical Interactions	Lee-Jeong-2017	0.00172393	FGF11 induced by hypoxia interacts with HIF-1α and enhances its stability. Lee et al. (2017). FEBS Lett	http://www.ncbi.nlm.nih.gov/pubmed/28027390
Physical Interactions	Oláh-Ovádi-2011	0.001722	Interactions of pathological hallmark proteins: tubulin polymerization promoting protein/p25, beta-amyloid, and alpha-synuclein. Oláh et al. (2011). J Biol Chem	http://www.ncbi.nlm.nih.gov/pubmed/21832049
Physical Interactions	Roewenstrunk-de la Luna-2019	0.00171061	A comprehensive proteomics-based interaction screen that links DYRK1A to RNF169 and to the DNA damage response. Roewenstrunk et al. (2019). Sci Rep	http://www.ncbi.nlm.nih.gov/pubmed/30979931
Physical Interactions	Mugabo-Lim-2018	0.00168736	Elucidation of the 14-3-3ζ interactome reveals critical roles of RNA-splicing factors during adipogenesis. Mugabo et al. (2018). J Biol Chem	http://www.ncbi.nlm.nih.gov/pubmed/29530978
Physical Interactions	Shami Shah-Baskin-2019	0.00159305	PLEKHA4/kramer Attenuates Dishevelled Ubiquitination to Modulate Wnt and Planar Cell Polarity Signaling. Shami Shah et al. (2019). Cell Rep	http://www.ncbi.nlm.nih.gov/pubmed/31091453
Physical Interactions	Yao-Stagljar-2017 A	0.00157684	A Global Analysis of the Receptor Tyrosine Kinase-Protein Phosphatase Interactome. Yao et al. (2017). Mol Cell	http://www.ncbi.nlm.nih.gov/pubmed/28065597
Physical Interactions	Emdal-Olsen-2015	0.00157285	Temporal proteomics of NGF-TrkA signaling identifies an inhibitory role for the E3 ligase Cbl-b in neuroblastoma cell differentiation. Emdal et al. (2015). Sci Signal	http://www.ncbi.nlm.nih.gov/pubmed/25921289
Physical Interactions	Zhang-Wheeler-2014	0.00157058	Progesterone receptor membrane component 1 is a functional part of the glucagon-like peptide-1 (GLP-1) receptor complex in pancreatic β cells. Zhang et al. (2014). Mol Cell Proteomics	http://www.ncbi.nlm.nih.gov/pubmed/25044020
Physical Interactions	Tong-Moran-2014	0.00155686	Proteomic analysis of the epidermal growth factor receptor (EGFR) interactome and post-translational modifications associated with receptor endocytosis in response to EGF and stress. Tong et al. (2014). Mol Cell Proteomics	http://www.ncbi.nlm.nih.gov/pubmed/24797263
Physical Interactions	Yue-Liu-2018	0.00155308	VIRMA mediates preferential m<sup>6</sup>A mRNA methylation in 3'UTR and near stop codon and associates with alternative polyadenylation. Yue et al. (2018). Cell Discov	http://www.ncbi.nlm.nih.gov/pubmed/29507755
Physical Interactions	Papp-Lamia-2015	0.00154737	DNA damage shifts circadian clock time via Hausp-dependent Cry1 stabilization. Papp et al. (2015). Elife	http://www.ncbi.nlm.nih.gov/pubmed/25756610
Physical Interactions	Cheng-DeCaprio-2017	0.00153423	Merkel cell polyomavirus recruits MYCL to the EP400 complex to promote oncogenesis. Cheng et al. (2017). PLoS Pathog	http://www.ncbi.nlm.nih.gov/pubmed/29028833
Physical Interactions	Ramachandran-LaBaer-2004	0.00152748	Self-assembling protein microarrays. Ramachandran et al. (2004). Science	http://www.ncbi.nlm.nih.gov/pubmed/15232106
Physical Interactions	Low-Heck-2014	0.00150759	A systems-wide screen identifies substrates of the SCFβTrCP ubiquitin ligase. Low et al. (2014). Sci Signal	http://www.ncbi.nlm.nih.gov/pubmed/25515538
Physical Interactions	Liu-Takahashi-2017	0.00150303	TTF-1/NKX2-1 binds to DDB1 and confers replication stress resistance to lung adenocarcinomas. Liu et al. (2017). Oncogene	http://www.ncbi.nlm.nih.gov/pubmed/28192407
Physical Interactions	Roy-Pardo-2014	0.0014816	hnRNPA1 couples nuclear export and translation of specific mRNAs downstream of FGF-2/S6K2 signalling. Roy et al. (2014). Nucleic Acids Res	http://www.ncbi.nlm.nih.gov/pubmed/25324306
Physical Interactions	Li-Dorf-2011 A	0.00145371	Mapping a dynamic innate immunity protein interaction network regulating type I interferon production. Li et al. (2011). Immunity	http://www.ncbi.nlm.nih.gov/pubmed/21903422
Physical Interactions	Giannone-Liu-2010	0.00142235	The protein network surrounding the human telomere repeat binding factors TRF1, TRF2, and POT1. Giannone et al. (2010). PLoS One	http://www.ncbi.nlm.nih.gov/pubmed/20811636
Physical Interactions	Choi-Busino-2018	0.00141953	PTPN14 regulates Roquin2 stability by tyrosine dephosphorylation. Choi et al. (2018). Cell Cycle	http://www.ncbi.nlm.nih.gov/pubmed/30209976
Physical Interactions	Meek-Piwnica-Worms-2004	0.00140284	Comprehensive proteomic analysis of interphase and mitotic 14-3-3-binding proteins. Meek et al. (2004). J Biol Chem	http://www.ncbi.nlm.nih.gov/pubmed/15161933
Physical Interactions	Wang-Balch-2006	0.00138459	Hsp90 cochaperone Aha1 downregulation rescues misfolding of CFTR in cystic fibrosis. Wang et al. (2006). Cell	http://www.ncbi.nlm.nih.gov/pubmed/17110338
Physical Interactions	Lum-Cristea-2018	0.00138062	Interactome and Proteome Dynamics Uncover Immune Modulatory Associations of the Pathogen Sensing Factor cGAS. Lum et al. (2018). Cell Syst	http://www.ncbi.nlm.nih.gov/pubmed/30471916
Physical Interactions	IREF-uniprotpp	0.00137711
Physical Interactions	Hu-Yin-2019	0.00137219	Poly(ADP-ribosyl)ation of BRD7 by PARP1 confers resistance to DNA-damaging chemotherapeutic agents. Hu et al. (2019). EMBO Rep	http://www.ncbi.nlm.nih.gov/pubmed/30940648
Physical Interactions	BIOGRID-SMALL-SCALE-STUDIES	0.00137139
Physical Interactions	Wallach-Kramer-2013	0.00136515	Dynamic circadian protein-protein interaction networks predict temporal organization of cellular functions. Wallach et al. (2013). PLoS Genet	http://www.ncbi.nlm.nih.gov/pubmed/23555304
Physical Interactions	Wu-Li-2007	0.00136391	Systematic identification of SH3 domain-mediated human protein-protein interactions by peptide array target screening. Wu et al. (2007). Proteomics	http://www.ncbi.nlm.nih.gov/pubmed/17474147
Physical Interactions	Floyd-Pagliarini-2016	0.00136226	Mitochondrial Protein Interaction Mapping Identifies Regulators of Respiratory Chain Function. Floyd et al. (2016). Mol Cell	http://www.ncbi.nlm.nih.gov/pubmed/27499296
Physical Interactions	Moutaoufik-Babu-2019	0.00134517	Rewiring of the Human Mitochondrial Interactome during Neuronal Reprogramming Reveals Regulators of the Respirasome and Neurogenesis. Moutaoufik et al. (2019). iScience	http://www.ncbi.nlm.nih.gov/pubmed/31536960
Physical Interactions	Sowa-Harper-2009	0.00132412	Defining the human deubiquitinating enzyme interaction landscape. Sowa et al. (2009). Cell	http://www.ncbi.nlm.nih.gov/pubmed/19615732
Physical Interactions	Woodsmith-Sanderson-2012	0.00132237	Systematic analysis of dimeric E3-RING interactions reveals increased combinatorial complexity in human ubiquitination networks. Woodsmith et al. (2012). Mol Cell Proteomics	http://www.ncbi.nlm.nih.gov/pubmed/22493164
Physical Interactions	IREF-innatedb	0.00131067
Physical Interactions	IREF-mppi	0.00130503
Physical Interactions	Bennett-Harper-2010	0.00127009	Dynamics of cullin-RING ubiquitin ligase network revealed by systematic quantitative proteomics. Bennett et al. (2010). Cell	http://www.ncbi.nlm.nih.gov/pubmed/21145461
Physical Interactions	Humphries-Humphries-2009	0.00126573	Proteomic analysis of integrin-associated complexes identifies RCC2 as a dual regulator of Rac1 and Arf6. Humphries et al. (2009). Sci Signal	http://www.ncbi.nlm.nih.gov/pubmed/19738201
Physical Interactions	McCracken-Blencowe-2005	0.0012194	Proteomic analysis of SRm160-containing complexes reveals a conserved association with cohesin. McCracken et al. (2005). J Biol Chem	http://www.ncbi.nlm.nih.gov/pubmed/16159877
Physical Interactions	Boldt-Roepman-2016	0.00121507	An organelle-specific protein landscape identifies novel diseases and molecular mechanisms. Boldt et al. (2016). Nat Commun	http://www.ncbi.nlm.nih.gov/pubmed/27173435
Physical Interactions	Crow-Cristea-2017	0.00121502	Human Antiviral Protein IFIX Suppresses Viral Gene Expression during Herpes Simplex Virus 1 (HSV-1) Infection and Is Counteracted by Virus-induced Proteasomal Degradation. Crow et al. (2017). Mol Cell Proteomics	http://www.ncbi.nlm.nih.gov/pubmed/28077445
Physical Interactions	Alexander-Wang-2018	0.0011973	Ubiquilin 2 modulates ALS/FTD-linked FUS-RNA complex dynamics and stress granule formation. Alexander et al. (2018). Proc Natl Acad Sci U S A	http://www.ncbi.nlm.nih.gov/pubmed/30442662
Physical Interactions	Arroyo-Aloy-2014	0.00116734	Charting the molecular links between driver and susceptibility genes in colorectal cancer. Arroyo et al. (2014). Biochem Biophys Res Commun	http://www.ncbi.nlm.nih.gov/pubmed/24412244
Physical Interactions	Bett-Hay-2013	0.00116655	The P-body component USP52/PAN2 is a novel regulator of HIF1A mRNA stability. Bett et al. (2013). Biochem J	http://www.ncbi.nlm.nih.gov/pubmed/23398456
Physical Interactions	Cox-Rizzino-2013	0.00115121	The SOX2-interactome in brain cancer cells identifies the requirement of MSI2 and USP9X for the growth of brain tumor cells. Cox et al. (2013). PLoS One	http://www.ncbi.nlm.nih.gov/pubmed/23667531
Physical Interactions	Pao-Virdee-2018	0.00112599	Activity-based E3 ligase profiling uncovers an E3 ligase with esterification activity. Pao et al. (2018). Nature	http://www.ncbi.nlm.nih.gov/pubmed/29643511
Physical Interactions	Bandyopadhyay-Ideker-2010	0.00108262	A human MAP kinase interactome. Bandyopadhyay et al. (2010). Nat Methods	http://www.ncbi.nlm.nih.gov/pubmed/20936779
Physical Interactions	Zhao-Krug-2005	0.00107765	Human ISG15 conjugation targets both IFN-induced and constitutively expressed proteins functioning in diverse cellular pathways. Zhao et al. (2005). Proc Natl Acad Sci U S A	http://www.ncbi.nlm.nih.gov/pubmed/16009940
Physical Interactions	Enzo-Dupont-2015	0.00103674	Aerobic glycolysis tunes YAP/TAZ transcriptional activity. Enzo et al. (2015). EMBO J	http://www.ncbi.nlm.nih.gov/pubmed/25796446
Physical Interactions	Huttlin-Harper-2017	0.00103341	Architecture of the human interactome defines protein communities and disease networks. Huttlin et al. (2017). Nature	http://www.ncbi.nlm.nih.gov/pubmed/28514442
Physical Interactions	Napolitano-Meroni-2011	0.00099459	Functional interactions between ubiquitin E2 enzymes and TRIM proteins. Napolitano et al. (2011). Biochem J	http://www.ncbi.nlm.nih.gov/pubmed/21143188
Physical Interactions	Varjosalo-Superti-Furga-2013	0.000990053	Interlaboratory reproducibility of large-scale human protein-complex analysis by standardized AP-MS. Varjosalo et al. (2013). Nat Methods	http://www.ncbi.nlm.nih.gov/pubmed/23455922
Physical Interactions	Chi-Reed-2018	0.000974021	Interactome analyses revealed that the U1 snRNP machinery overlaps extensively with the RNAP II machinery and contains multiple ALS/SMA-causative proteins. Chi et al. (2018). Sci Rep	http://www.ncbi.nlm.nih.gov/pubmed/29884807
Physical Interactions	Li-Lu-2018	0.000960495	Heterozygous deletion of chromosome 17p renders prostate cancer vulnerable to inhibition of RNA polymerase II. Li et al. (2018). Nat Commun	http://www.ncbi.nlm.nih.gov/pubmed/30349055
Physical Interactions	Viita-Vartiainen-2019	0.000950557	Nuclear actin interactome analysis links actin to KAT14 histone acetyl transferase and mRNA splicing. Viita et al. (2019). J Cell Sci	http://www.ncbi.nlm.nih.gov/pubmed/30890647
Physical Interactions	Banks-Washburn-2016	0.00094168	TNIP2 is a Hub Protein in the NF-κB Network with Both Protein and RNA Mediated Interactions. Banks et al. (2016). Mol Cell Proteomics	http://www.ncbi.nlm.nih.gov/pubmed/27609421
Physical Interactions	Tarallo-Weisz-2011	0.000934109	Identification of proteins associated with ligand-activated estrogen receptor α in human breast cancer cell nuclei by tandem affinity purification and nano LC-MS/MS. Tarallo et al. (2011). Proteomics	http://www.ncbi.nlm.nih.gov/pubmed/21182205
Physical Interactions	Yamauchi-Maeda-2018	0.00092557	Genome-wide CRISPR-Cas9 Screen Identifies Leukemia-Specific Dependence on a Pre-mRNA Metabolic Pathway Regulated by DCPS. Yamauchi et al. (2018). Cancer Cell	http://www.ncbi.nlm.nih.gov/pubmed/29478914
Physical Interactions	Douanne-Bidère-2019	0.00092463	CYLD Regulates Centriolar Satellites Proteostasis by Counteracting the E3 Ligase MIB1. Douanne et al. (2019). Cell Rep	http://www.ncbi.nlm.nih.gov/pubmed/31067453
Physical Interactions	Panigrahi-Pati-2012	0.000919899	A cohesin-RAD21 interactome. Panigrahi et al. (2012). Biochem J	http://www.ncbi.nlm.nih.gov/pubmed/22145905
Physical Interactions	Joshi-Cristea-2013	0.00090821	The functional interactome landscape of the human histone deacetylase family. Joshi et al. (2013). Mol Syst Biol	http://www.ncbi.nlm.nih.gov/pubmed/23752268
Physical Interactions	Katsogiannou-Rocchi-2014	0.000892462	The functional landscape of Hsp27 reveals new cellular processes such as DNA repair and alternative splicing and proposes novel anticancer targets. Katsogiannou et al. (2014). Mol Cell Proteomics	http://www.ncbi.nlm.nih.gov/pubmed/25277244
Physical Interactions	Trepte-Wanker-2018 A	0.000886936	LuTHy: a double-readout bioluminescence-based two-hybrid technology for quantitative mapping of protein-protein interactions in mammalian cells. Trepte et al. (2018). Mol Syst Biol	http://www.ncbi.nlm.nih.gov/pubmed/29997244
Physical Interactions	Lau-Ronai-2012	0.000882451	PKCε promotes oncogenic functions of ATF2 in the nucleus while blocking its apoptotic function at mitochondria. Lau et al. (2012). Cell	http://www.ncbi.nlm.nih.gov/pubmed/22304920
Physical Interactions	Campos-Reinberg-2015	0.000879804	Analysis of the Histone H3.1 Interactome: A Suitable Chaperone for the Right Event. Campos et al. (2015). Mol Cell	http://www.ncbi.nlm.nih.gov/pubmed/26527279
Physical Interactions	Malty-Babu-2017	0.000877692	A Map of Human Mitochondrial Protein Interactions Linked to Neurodegeneration Reveals New Mechanisms of Redox Homeostasis and NF-κB Signaling. Malty et al. (2017). Cell Syst	http://www.ncbi.nlm.nih.gov/pubmed/29128334
Physical Interactions	Roy-Parent-2013	0.000869753	Novel, gel-free proteomics approach identifies RNF5 and JAMP as modulators of GPCR stability. Roy et al. (2013). Mol Endocrinol	http://www.ncbi.nlm.nih.gov/pubmed/23798571
Physical Interactions	Christianson-Kopito-2011	0.00086405	Defining human ERAD networks through an integrative mapping strategy. Christianson et al. (2011). Nat Cell Biol	http://www.ncbi.nlm.nih.gov/pubmed/22119785
Physical Interactions	Li-Dorf-2014	0.000861352	TRIM65 regulates microRNA activity by ubiquitination of TNRC6. Li et al. (2014). Proc Natl Acad Sci U S A	http://www.ncbi.nlm.nih.gov/pubmed/24778252
Physical Interactions	Behrends-Harper-2010	0.000860879	Network organization of the human autophagy system. Behrends et al. (2010). Nature	http://www.ncbi.nlm.nih.gov/pubmed/20562859
Physical Interactions	Drissi-Boisvert-2015	0.000851817	Quantitative Proteomics Reveals Dynamic Interactions of the Minichromosome Maintenance Complex (MCM) in the Cellular Response to Etoposide Induced DNA Damage. Drissi et al. (2015). Mol Cell Proteomics	http://www.ncbi.nlm.nih.gov/pubmed/25963833
Physical Interactions	Foerster-Ritter-2013	0.000779949	Characterization of the EGFR interactome reveals associated protein complex networks and intracellular receptor dynamics. Foerster et al. (2013). Proteomics	http://www.ncbi.nlm.nih.gov/pubmed/23956138
Physical Interactions	Li-Chen-2015	0.00076957	Proteomic analyses reveal distinct chromatin-associated and soluble transcription factor complexes. Li et al. (2015). Mol Syst Biol	http://www.ncbi.nlm.nih.gov/pubmed/25609649
Physical Interactions	Lipp-Guthrie-2015	0.000768527	SR protein kinases promote splicing of nonconsensus introns. Lipp et al. (2015). Nat Struct Mol Biol	http://www.ncbi.nlm.nih.gov/pubmed/26167880
Physical Interactions	IREF-mint	0.000768125
Physical Interactions	Kennedy-Kolch-2020 A	0.000767882	Extensive rewiring of the EGFR network in colorectal cancer cells expressing transforming levels of KRAS<sup>G13D</sup>. Kennedy et al. (2020). Nat Commun	http://www.ncbi.nlm.nih.gov/pubmed/31980649
Physical Interactions	IREF-corum	0.000758672
Physical Interactions	Kärblane-Sarmiento-2015	0.000741091	ABCE1 is a highly conserved RNA silencing suppressor. Kärblane et al. (2015). PLoS One	http://www.ncbi.nlm.nih.gov/pubmed/25659154
Physical Interactions	Wong-O'Bryan-2012	0.000737947	Intersectin (ITSN) family of scaffolds function as molecular hubs in protein interaction networks. Wong et al. (2012). PLoS One	http://www.ncbi.nlm.nih.gov/pubmed/22558309
Physical Interactions	Li-Zhou-2017	0.00073076	Identification of translationally controlled tumor protein in promotion of DNA homologous recombination repair in cancer cells by affinity proteomics. Li et al. (2017). Oncogene	http://www.ncbi.nlm.nih.gov/pubmed/28846114
Physical Interactions	Wang-Xu-2015	0.000712635	Interaction of amyotrophic lateral sclerosis/frontotemporal lobar degeneration-associated fused-in-sarcoma with proteins involved in metabolic and protein degradation pathways. Wang et al. (2015). Neurobiol Aging	http://www.ncbi.nlm.nih.gov/pubmed/25192599
Physical Interactions	Saito-Kobarg-2017	0.000711499	Human Regulatory Protein Ki-1/57 Is a Target of SUMOylation and Affects PML Nuclear Body Formation. Saito et al. (2017). J Proteome Res	http://www.ncbi.nlm.nih.gov/pubmed/28695742
Physical Interactions	Dabbaghizadeh-Tanguay-2018	0.000710633	Identification of proteins interacting with the mitochondrial small heat shock protein Hsp22 of Drosophila melanogaster: Implication in mitochondrial homeostasis. Dabbaghizadeh et al. (2018). PLoS One	http://www.ncbi.nlm.nih.gov/pubmed/29509794
Physical Interactions	Zhang-Xu-2018	0.000708881	Revealing A-Raf functions through its interactome. Zhang et al. (2018). Biochim Biophys Acta Proteins Proteom	http://www.ncbi.nlm.nih.gov/pubmed/29777862
Physical Interactions	Hauri-Beisel-2016	0.00070693	A High-Density Map for Navigating the Human Polycomb Complexome. Hauri et al. (2016). Cell Rep	http://www.ncbi.nlm.nih.gov/pubmed/27705803
Physical Interactions	Ewing-Figeys-2007	0.0007041	Large-scale mapping of human protein-protein interactions by mass spectrometry. Ewing et al. (2007). Mol Syst Biol	http://www.ncbi.nlm.nih.gov/pubmed/17353931
Physical Interactions	Menon-Litovchick-2019	0.000670998	DYRK1A regulates the recruitment of 53BP1 to the sites of DNA damage in part through interaction with RNF169. Menon et al. (2019). Cell Cycle	http://www.ncbi.nlm.nih.gov/pubmed/30773093
Physical Interactions	IREF-bind-translation	0.000670775
Physical Interactions	Hayes-Urbé-2012	0.000645899	Direct and indirect control of mitogen-activated protein kinase pathway-associated components, BRAP/IMP E3 ubiquitin ligase and CRAF/RAF1 kinase, by the deubiquitylating enzyme USP15. Hayes et al. (2012). J Biol Chem	http://www.ncbi.nlm.nih.gov/pubmed/23105109
Physical Interactions	Reyniers-Taymans-2014	0.00062804	Differential protein-protein interactions of LRRK1 and LRRK2 indicate roles in distinct cellular signaling pathways. Reyniers et al. (2014). J Neurochem	http://www.ncbi.nlm.nih.gov/pubmed/24947832
Physical Interactions	Botham-Schimmer-2019	0.000595443	Global Interactome Mapping of Mitochondrial Intermembrane Space Proteases Identifies a Novel Function for HTRA2. Botham et al. (2019). Proteomics	http://www.ncbi.nlm.nih.gov/pubmed/31617661
Physical Interactions	Kim-Major-2015	0.000589637	Substrate trapping proteomics reveals targets of the βTrCP2/FBXW11 ubiquitin ligase. Kim et al. (2015). Mol Cell Biol	http://www.ncbi.nlm.nih.gov/pubmed/25332235
Physical Interactions	Grossmann-Stelzl-2015	0.00058749	Phospho-tyrosine dependent protein-protein interaction network. Grossmann et al. (2015). Mol Syst Biol	http://www.ncbi.nlm.nih.gov/pubmed/25814554
Physical Interactions	IREF-bind	0.000587395
Physical Interactions	Bouwmeester-Superti-Furga-2004	0.000560875	A physical and functional map of the human TNF-alpha/NF-kappa B signal transduction pathway. Bouwmeester et al. (2004). Nat Cell Biol	http://www.ncbi.nlm.nih.gov/pubmed/14743216
Physical Interactions	St-Denis-Gingras-2015	0.000548951	Myotubularin-related proteins 3 and 4 interact with polo-like kinase 1 and centrosomal protein of 55 kDa to ensure proper abscission. St-Denis et al. (2015). Mol Cell Proteomics	http://www.ncbi.nlm.nih.gov/pubmed/25659891
Physical Interactions	Blomen-Brummelkamp-2015	0.000547963	Gene essentiality and synthetic lethality in haploid human cells. Blomen et al. (2015). Science	http://www.ncbi.nlm.nih.gov/pubmed/26472760
Physical Interactions	Li-Haura-2013	0.000545873	Perturbation of the mutated EGFR interactome identifies vulnerabilities and resistance mechanisms. Li et al. (2013). Mol Syst Biol	http://www.ncbi.nlm.nih.gov/pubmed/24189400
Physical Interactions	Liu-Chen-2019	0.00053263	Oncogenic functions of protein kinase D2 and D3 in regulating multiple cancer-related pathways in breast cancer. Liu et al. (2019). Cancer Med	http://www.ncbi.nlm.nih.gov/pubmed/30652415
Physical Interactions	Liu-Yang-2019	0.000520776	Inflammation-dependent overexpression of c-Myc enhances CRL4<sup>DCAF4</sup> E3 ligase activity and promotes ubiquitination of ST7 in colitis-associated cancer. Liu et al. (2019). J Pathol	http://www.ncbi.nlm.nih.gov/pubmed/30945288
Physical Interactions	Oliviero-Cagney-2015	0.000519126	The variant Polycomb Repressor Complex 1 component PCGF1 interacts with a pluripotency sub-network that includes DPPA4, a regulator of embryogenesis. Oliviero et al. (2015). Sci Rep	http://www.ncbi.nlm.nih.gov/pubmed/26687479
Physical Interactions	Huttlin-Gygi-2015	0.000507931	The BioPlex Network: A Systematic Exploration of the Human Interactome. Huttlin et al. (2015). Cell	http://www.ncbi.nlm.nih.gov/pubmed/26186194
Physical Interactions	Watanabe-Fujita-2018	0.000488405	GRWD1 regulates ribosomal protein L23 levels via the ubiquitin-proteasome system. Watanabe et al. (2018). J Cell Sci	http://www.ncbi.nlm.nih.gov/pubmed/29991511
Physical Interactions	Hegele-Stelzl-2012 B	0.000472924	Dynamic protein-protein interaction wiring of the human spliceosome. Hegele et al. (2012). Mol Cell	http://www.ncbi.nlm.nih.gov/pubmed/22365833
Physical Interactions	So-Colwill-2015	0.000462615	Integrative analysis of kinase networks in TRAIL-induced apoptosis provides a source of potential targets for combination therapy. So et al. (2015). Sci Signal	http://www.ncbi.nlm.nih.gov/pubmed/25852190
Physical Interactions	Conte-Perez-Oliva-2018	0.000458752	USP45 and Spindly are part of the same complex implicated in cell migration. Conte et al. (2018). Sci Rep	http://www.ncbi.nlm.nih.gov/pubmed/30258100
Physical Interactions	Trepte-Wanker-2018 B	0.000455352	LuTHy: a double-readout bioluminescence-based two-hybrid technology for quantitative mapping of protein-protein interactions in mammalian cells. Trepte et al. (2018). Mol Syst Biol	http://www.ncbi.nlm.nih.gov/pubmed/29997244
Physical Interactions	Rual-Vidal-2005	0.000446514	Towards a proteome-scale map of the human protein-protein interaction network. Rual et al. (2005). Nature	http://www.ncbi.nlm.nih.gov/pubmed/16189514
Physical Interactions	Liu-Tan-2018	0.000439405	Proteome-wide analysis of USP14 substrates revealed its role in hepatosteatosis via stabilization of FASN. Liu et al. (2018). Nat Commun	http://www.ncbi.nlm.nih.gov/pubmed/30425250
Physical Interactions	IREF-matrixdb	0.000431513
Physical Interactions	Huber-Hoelz-2017	0.000422798	Histone-binding of DPF2 mediates its repressive role in myeloid differentiation. Huber et al. (2017). Proc Natl Acad Sci U S A	http://www.ncbi.nlm.nih.gov/pubmed/28533407
Physical Interactions	Teixeira-Laman-2016 A	0.000422074	Gsk3β and Tomm20 are substrates of the SCFFbxo7/PARK15 ubiquitin ligase associated with Parkinson's disease. Teixeira et al. (2016). Biochem J	http://www.ncbi.nlm.nih.gov/pubmed/27503909
Physical Interactions	Coyaud-Raught-2015	0.000421516	BioID-based Identification of Skp Cullin F-box (SCF)β-TrCP1/2 E3 Ligase Substrates. Coyaud et al. (2015). Mol Cell Proteomics	http://www.ncbi.nlm.nih.gov/pubmed/25900982
Physical Interactions	Guard-Old-2019	0.000417868	The nuclear interactome of DYRK1A reveals a functional role in DNA damage repair. Guard et al. (2019). Sci Rep	http://www.ncbi.nlm.nih.gov/pubmed/31024071
Physical Interactions	Rengasamy-Walsh-2017	0.000414225	The PRMT5/WDR77 complex regulates alternative splicing through ZNF326 in breast cancer. Rengasamy et al. (2017). Nucleic Acids Res	http://www.ncbi.nlm.nih.gov/pubmed/28977470
Physical Interactions	Bantscheff-Drewes-2011	0.000413088	Chemoproteomics profiling of HDAC inhibitors reveals selective targeting of HDAC complexes. Bantscheff et al. (2011). Nat Biotechnol	http://www.ncbi.nlm.nih.gov/pubmed/21258344
Physical Interactions	Asadi-Dhanvantari-2018	0.000411436	Plasticity in the Glucagon Interactome Reveals Novel Proteins That Regulate Glucagon Secretion in α-TC1-6 Cells. Asadi et al. (2018). Front Endocrinol (Lausanne)	http://www.ncbi.nlm.nih.gov/pubmed/30713523
Physical Interactions	Giurato-Tarallo-2018	0.000410402	Quantitative mapping of RNA-mediated nuclear estrogen receptor β interactome in human breast cancer cells. Giurato et al. (2018). Sci Data	http://www.ncbi.nlm.nih.gov/pubmed/29509190
Physical Interactions	Rivera-Paes Leme-2018	0.000402588	Agrin has a pathological role in the progression of oral cancer. Rivera et al. (2018). Br J Cancer	http://www.ncbi.nlm.nih.gov/pubmed/29872149
Physical Interactions	Yao-Stagljar-2017 B	0.000399133	A Global Analysis of the Receptor Tyrosine Kinase-Protein Phosphatase Interactome. Yao et al. (2017). Mol Cell	http://www.ncbi.nlm.nih.gov/pubmed/28065597
Physical Interactions	Zeller-Wei-2006	0.000398957	Global mapping of c-Myc binding sites and target gene networks in human B cells. Zeller et al. (2006). Proc Natl Acad Sci U S A	http://www.ncbi.nlm.nih.gov/pubmed/17093053
Physical Interactions	Choi-Beutler-2019	0.000373019	LMBR1L regulates lymphopoiesis through Wnt/β-catenin signaling. Choi et al. (2019). Science	http://www.ncbi.nlm.nih.gov/pubmed/31073040
Physical Interactions	Pankow-Yates-2015	0.000372066	∆F508 CFTR interactome remodelling promotes rescue of cystic fibrosis. Pankow et al. (2015). Nature	http://www.ncbi.nlm.nih.gov/pubmed/26618866
Physical Interactions	Zhang-Zou-2011	0.000357718	A bead-based approach for large-scale identification of in vitro kinase substrates. Zhang et al. (2011). Proteomics	http://www.ncbi.nlm.nih.gov/pubmed/22113938
Physical Interactions	van Wijk-Timmers-2009	0.000350934	A comprehensive framework of E2-RING E3 interactions of the human ubiquitin-proteasome system. van Wijk et al. (2009). Mol Syst Biol	http://www.ncbi.nlm.nih.gov/pubmed/19690564
Physical Interactions	Scholz-Taylor-2016	0.000339901	FIH Regulates Cellular Metabolism through Hydroxylation of the Deubiquitinase OTUB1. Scholz et al. (2016). PLoS Biol	http://www.ncbi.nlm.nih.gov/pubmed/26752685
Physical Interactions	Abbasi-Schild-Poulter-2019	0.000337452	Mapping the Ku Interactome Using Proximity-Dependent Biotin Identification in Human Cells. Abbasi et al. (2019). J Proteome Res	http://www.ncbi.nlm.nih.gov/pubmed/30585729
Physical Interactions	Pichlmair-Superti-Furga-2011	0.000332836	IFIT1 is an antiviral protein that recognizes 5'-triphosphate RNA. Pichlmair et al. (2011). Nat Immunol	http://www.ncbi.nlm.nih.gov/pubmed/21642987
Physical Interactions	Kahle-Zoghbi-2011	0.000330195	Comparison of an expanded ataxia interactome with patient medical records reveals a relationship between macular degeneration and ataxia. Kahle et al. (2011). Hum Mol Genet	http://www.ncbi.nlm.nih.gov/pubmed/21078624
Physical Interactions	Wilkinson-Coba-2019	0.000325689	Endogenous Cell Type-Specific Disrupted in Schizophrenia 1 Interactomes Reveal Protein Networks Associated With Neurodevelopmental Disorders. Wilkinson et al. (2019). Biol Psychiatry	http://www.ncbi.nlm.nih.gov/pubmed/29961565
Physical Interactions	Woods-Monteiro-2012 B	0.00031867	Charting the landscape of tandem BRCT domain-mediated protein interactions. Woods et al. (2012). Sci Signal	http://www.ncbi.nlm.nih.gov/pubmed/22990118
Physical Interactions	Cloutier-Coulombe-2017	0.000318089	R2TP/Prefoldin-like component RUVBL1/RUVBL2 directly interacts with ZNHIT2 to regulate assembly of U5 small nuclear ribonucleoprotein. Cloutier et al. (2017). Nat Commun	http://www.ncbi.nlm.nih.gov/pubmed/28561026
Physical Interactions	Chen-Guan-2018	0.000314882	SNIP1 Recruits TET2 to Regulate c-MYC Target Genes and Cellular DNA Damage Response. Chen et al. (2018). Cell Rep	http://www.ncbi.nlm.nih.gov/pubmed/30404004
Physical Interactions	Kumar-Vertegaal-2017	0.00031451	The STUbL RNF4 regulates protein group SUMOylation by targeting the SUMO conjugation machinery. Kumar et al. (2017). Nat Commun	http://www.ncbi.nlm.nih.gov/pubmed/29180619
Physical Interactions	Lim-Zoghbi-2006	0.000272499	A protein-protein interaction network for human inherited ataxias and disorders of Purkinje cell degeneration. Lim et al. (2006). Cell	http://www.ncbi.nlm.nih.gov/pubmed/16713569
Physical Interactions	Foster-Marshall-2013	0.000269894	Proteomic analysis of the NOS2 interactome in human airway epithelial cells. Foster et al. (2013). Nitric Oxide	http://www.ncbi.nlm.nih.gov/pubmed/23438482
Physical Interactions	Xu-Ye-2012	0.000262132	SGTA recognizes a noncanonical ubiquitin-like domain in the Bag6-Ubl4A-Trc35 complex to promote endoplasmic reticulum-associated degradation. Xu et al. (2012). Cell Rep	http://www.ncbi.nlm.nih.gov/pubmed/23246001
Physical Interactions	Jin-Pawson-2004	0.000260111	Proteomic, functional, and domain-based analysis of in vivo 14-3-3 binding proteins involved in cytoskeletal regulation and cellular organization. Jin et al. (2004). Curr Biol	http://www.ncbi.nlm.nih.gov/pubmed/15324660
Physical Interactions	Soler-López-Aloy-2011	0.000238038	Interactome mapping suggests new mechanistic details underlying Alzheimer's disease. Soler-López et al. (2011). Genome Res	http://www.ncbi.nlm.nih.gov/pubmed/21163940
Physical Interactions	Rodriguez-von Kriegsheim-2016	0.00023706	Substrate-Trapped Interactors of PHD3 and FIH Cluster in Distinct Signaling Pathways. Rodriguez et al. (2016). Cell Rep	http://www.ncbi.nlm.nih.gov/pubmed/26972000
Physical Interactions	IREF-spike	0.000229669
Physical Interactions	Liu-Wang-2012	0.000224985	Proteomic identification of common SCF ubiquitin ligase FBXO6-interacting glycoproteins in three kinds of cells. Liu et al. (2012). J Proteome Res	http://www.ncbi.nlm.nih.gov/pubmed/22268729
Physical Interactions	Chen-Yu-2018	0.000211039	An interactome perturbation framework prioritizes damaging missense mutations for developmental disorders. Chen et al. (2018). Nat Genet	http://www.ncbi.nlm.nih.gov/pubmed/29892012
Physical Interactions	Perez-Hernandez-Yáñez-Mó-2013	0.000209093	The intracellular interactome of tetraspanin-enriched microdomains reveals their function as sorting machineries toward exosomes. Perez-Hernandez et al. (2013). J Biol Chem	http://www.ncbi.nlm.nih.gov/pubmed/23463506
Physical Interactions	Sundell-Ivarsson-2018	0.000208432	Proteome-wide analysis of phospho-regulated PDZ domain interactions. Sundell et al. (2018). Mol Syst Biol	http://www.ncbi.nlm.nih.gov/pubmed/30126976
Physical Interactions	Hu-Woods-2019	0.000206425	CTDP1 regulates breast cancer survival and DNA repair through BRCT-specific interactions with FANCI. Hu et al. (2019). Cell Death Discov	http://www.ncbi.nlm.nih.gov/pubmed/31240132
Physical Interactions	Wang-Yang-2011	0.000191837	Toward an understanding of the protein interaction network of the human liver. Wang et al. (2011). Mol Syst Biol	http://www.ncbi.nlm.nih.gov/pubmed/21988832
Physical Interactions	Varjosalo-Gstaiger-2013 A	0.000186966	The protein interaction landscape of the human CMGC kinase group. Varjosalo et al. (2013). Cell Rep	http://www.ncbi.nlm.nih.gov/pubmed/23602568
Physical Interactions	IREF-huri	0.000180048
Physical Interactions	Yachie-Roth-2016	0.00016025	Pooled-matrix protein interaction screens using Barcode Fusion Genetics. Yachie et al. (2016). Mol Syst Biol	http://www.ncbi.nlm.nih.gov/pubmed/27107012
Physical Interactions	Olma-Pintard-2009	0.000134675	An interaction network of the mammalian COP9 signalosome identifies Dda1 as a core subunit of multiple Cul4-based E3 ligases. Olma et al. (2009). J Cell Sci	http://www.ncbi.nlm.nih.gov/pubmed/19295130
Physical Interactions	Xie-Zhang-2017	0.000133864	FAF1 phosphorylation by AKT accumulates TGF-β type II receptor and drives breast cancer metastasis. Xie et al. (2017). Nat Commun	http://www.ncbi.nlm.nih.gov/pubmed/28443643
Physical Interactions	Zhu-Liu-2018	0.000132472	Deubiquitinating enzyme PSMD14 promotes tumor metastasis through stabilizing SNAIL in human esophageal squamous cell carcinoma. Zhu et al. (2018). Cancer Lett	http://www.ncbi.nlm.nih.gov/pubmed/29331416
Physical Interactions	Bogachek-Weigel-2014	0.000122674	Sumoylation pathway is required to maintain the basal breast cancer subtype. Bogachek et al. (2014). Cancer Cell	http://www.ncbi.nlm.nih.gov/pubmed/24835590
Physical Interactions	St-Denis-Gingras-2016	0.000122551	Phenotypic and Interaction Profiling of the Human Phosphatases Identifies Diverse Mitotic Regulators. St-Denis et al. (2016). Cell Rep	http://www.ncbi.nlm.nih.gov/pubmed/27880917
Physical Interactions	Taipale-Lindquist-2014	0.000116168	A quantitative chaperone interaction network reveals the architecture of cellular protein homeostasis pathways. Taipale et al. (2014). Cell	http://www.ncbi.nlm.nih.gov/pubmed/25036637
Physical Interactions	Wang-Xiong-2019	0.000106117	Impaired plasma membrane localization of ubiquitin ligase complex underlies 3-M syndrome development. Wang et al. (2019). J Clin Invest	http://www.ncbi.nlm.nih.gov/pubmed/31343991
Physical Interactions	Pichlmair-Superti-Furga-2012	0.000103949	Viral immune modulators perturb the human molecular network by common and unique strategies. Pichlmair et al. (2012). Nature	http://www.ncbi.nlm.nih.gov/pubmed/22810585
Physical Interactions	Miyamoto-Sato-Yanagawa-2010	9.52765e-05	A comprehensive resource of interacting protein regions for refining human transcription factor networks. Miyamoto-Sato et al. (2010). PLoS One	http://www.ncbi.nlm.nih.gov/pubmed/20195357
Physical Interactions	Kawahara-Paes Leme-2017	8.25641e-05	Mass spectrometry-based proteomics revealed Glypican-1 as a novel ADAM17 substrate. Kawahara et al. (2017). J Proteomics	http://www.ncbi.nlm.nih.gov/pubmed/27576135
Physical Interactions	Raman-Harper-2015	8.05858e-05	Systematic proteomics of the VCP-UBXD adaptor network identifies a role for UBXN10 in regulating ciliogenesis. Raman et al. (2015). Nat Cell Biol	http://www.ncbi.nlm.nih.gov/pubmed/26389662
Physical Interactions	Kumar-Maddika-2017	7.74378e-05	A Human Tyrosine Phosphatase Interactome Mapped by Proteomic Profiling. Kumar et al. (2017). J Proteome Res	http://www.ncbi.nlm.nih.gov/pubmed/28675297
Physical Interactions	Ravasi-Hayashizaki-2010	7.70973e-05	An atlas of combinatorial transcriptional regulation in mouse and man. Ravasi et al. (2010). Cell	http://www.ncbi.nlm.nih.gov/pubmed/20211142
Physical Interactions	Li-Wang-2016	7.29044e-05	Defining the Protein-Protein Interaction Network of the Human Protein Tyrosine Phosphatase Family. Li et al. (2016). Mol Cell Proteomics	http://www.ncbi.nlm.nih.gov/pubmed/27432908
Physical Interactions	Blandin-Richard-2013	5.37845e-05	A human skeletal muscle interactome centered on proteins involved in muscular dystrophies: LGMD interactome. Blandin et al. (2013). Skelet Muscle	http://www.ncbi.nlm.nih.gov/pubmed/23414517
Physical Interactions	Fragoza-Yu-2019	3.25879e-05	Extensive disruption of protein interactions by genetic variants across the allele frequency spectrum in human populations. Fragoza et al. (2019). Nat Commun	http://www.ncbi.nlm.nih.gov/pubmed/31515488
Physical Interactions	Liu-Sun-2019	3.23505e-05	CCT3 acts upstream of YAP and TFCP2 as a potential target and tumour biomarker in liver cancer. Liu et al. (2019). Cell Death Dis	http://www.ncbi.nlm.nih.gov/pubmed/31501420
Physical Interactions	Ouyang-Gill-2009	2.41101e-05	Direct binding of CoREST1 to SUMO-2/3 contributes to gene-specific repression by the LSD1/CoREST1/HDAC complex. Ouyang et al. (2009). Mol Cell	http://www.ncbi.nlm.nih.gov/pubmed/19394292
Physical Interactions	Albers-Koegl-2005	2.37869e-05	Automated yeast two-hybrid screening for nuclear receptor-interacting proteins. Albers et al. (2005). Mol Cell Proteomics	http://www.ncbi.nlm.nih.gov/pubmed/15604093
Physical Interactions	Swayampakula-Dedhar-2017	2.33624e-05	The interactome of metabolic enzyme carbonic anhydrase IX reveals novel roles in tumor cell migration and invadopodia/MMP14-mediated invasion. Swayampakula et al. (2017). Oncogene	http://www.ncbi.nlm.nih.gov/pubmed/28692057
Physical Interactions	Sahni-Vidal-2015	2.12063e-05	Widespread macromolecular interaction perturbations in human genetic disorders. Sahni et al. (2015). Cell	http://www.ncbi.nlm.nih.gov/pubmed/25910212
Physical Interactions	IREF-biogrid	1.18597e-05
Physical Interactions	Cao-Chinnaiyan-2014	9.94114e-06	The central role of EED in the orchestration of polycomb group complexes. Cao et al. (2014). Nat Commun	http://www.ncbi.nlm.nih.gov/pubmed/24457600
Co-expression	Wang-Maris-2006	0.00596691	Integrative genomics identifies distinct molecular classes of neuroblastoma and shows that multiple genes are targeted by regional alterations in DNA copy number. Wang et al. (2006). Cancer Res	http://www.ncbi.nlm.nih.gov/pubmed/16778177
Co-expression	Mallon-McKay-2013	0.00510325	StemCellDB: the human pluripotent stem cell database at the National Institutes of Health. Mallon et al. (2013). Stem Cell Res	http://www.ncbi.nlm.nih.gov/pubmed/23117585
Co-expression	Roth-Zlotnik-2006	0.00495164	Gene expression analyses reveal molecular relationships among 20 regions of the human CNS. Roth et al. (2006). Neurogenetics	http://www.ncbi.nlm.nih.gov/pubmed/16572319
Co-expression	Ramaswamy-Golub-2001	0.00479682	Multiclass cancer diagnosis using tumor gene expression signatures. Ramaswamy et al. (2001). Proc Natl Acad Sci U S A	http://www.ncbi.nlm.nih.gov/pubmed/11742071
Co-expression	Innocenti-Brown-2011	0.00463485	Identification, replication, and functional fine-mapping of expression quantitative trait loci in primary human liver tissue. Innocenti et al. (2011). PLoS Genet	http://www.ncbi.nlm.nih.gov/pubmed/21637794
Co-expression	Alizadeh-Staudt-2000	0.00461894	Distinct types of diffuse large B-cell lymphoma identified by gene expression profiling. Alizadeh et al. (2000). Nature	http://www.ncbi.nlm.nih.gov/pubmed/10676951
Co-expression	Dobbin-Giordano-2005	0.00459432	Interlaboratory comparability study of cancer gene expression analysis using oligonucleotide microarrays. Dobbin et al. (2005). Clin Cancer Res	http://www.ncbi.nlm.nih.gov/pubmed/15701842
Co-expression	Rieger-Chu-2004	0.00451485	Toxicity from radiation therapy associated with abnormal transcriptional responses to DNA damage. Rieger et al. (2004). Proc Natl Acad Sci U S A	http://www.ncbi.nlm.nih.gov/pubmed/15096622
Co-expression	Bild-Nevins-2006 B	0.00437802	Oncogenic pathway signatures in human cancers as a guide to targeted therapies. Bild et al. (2006). Nature	http://www.ncbi.nlm.nih.gov/pubmed/16273092
Co-expression	Burington-Shaughnessy-2008	0.00435831	Tumor cell gene expression changes following short-term in vivo exposure to single agent chemotherapeutics are related to survival in multiple myeloma. Burington et al. (2008). Clin Cancer Res	http://www.ncbi.nlm.nih.gov/pubmed/18676754
Co-expression	Boldrick-Relman-2002	0.00389967	Stereotyped and specific gene expression programs in human innate immune responses to bacteria. Boldrick et al. (2002). Proc Natl Acad Sci U S A	http://www.ncbi.nlm.nih.gov/pubmed/11805339
Co-expression	Arijs-Rutgeerts-2009	0.00386327	Mucosal gene expression of antimicrobial peptides in inflammatory bowel disease before and after first infliximab treatment. Arijs et al. (2009). PLoS One	http://www.ncbi.nlm.nih.gov/pubmed/19956723
Co-expression	Jiang-de Kok-2017	0.00361663	Omics-based identification of the combined effects of idiosyncratic drugs and inflammatory cytokines on the development of drug-induced liver injury. Jiang et al. (2017). Toxicol Appl Pharmacol	http://www.ncbi.nlm.nih.gov/pubmed/28733206
Co-expression	Perou-Botstein-2000	0.00358573	Molecular portraits of human breast tumours. Perou et al. (2000). Nature	http://www.ncbi.nlm.nih.gov/pubmed/10963602
Co-expression	Chen-Brown-2002	0.00346548	Gene expression patterns in human liver cancers. Chen et al. (2002). Mol Biol Cell	http://www.ncbi.nlm.nih.gov/pubmed/12058060
Co-expression	Wang-Cheung-2015	0.00340714	Genetic variation in insulin-induced kinase signaling. Wang et al. (2015). Mol Syst Biol	http://www.ncbi.nlm.nih.gov/pubmed/26202599
Co-expression	Wu-Garvey-2007	0.00283181	The effect of insulin on expression of genes and biochemical pathways in human skeletal muscle. Wu et al. (2007). Endocrine	http://www.ncbi.nlm.nih.gov/pubmed/17709892
Co-expression	Rosenwald-Staudt-2001	0.00278951	Relation of gene expression phenotype to immunoglobulin mutation genotype in B cell chronic lymphocytic leukemia. Rosenwald et al. (2001). J Exp Med	http://www.ncbi.nlm.nih.gov/pubmed/11733578
Co-expression	Ross-Perou-2001	0.0025604	A comparison of gene expression signatures from breast tumors and breast tissue derived cell lines. Ross et al. (2001). Dis Markers	http://www.ncbi.nlm.nih.gov/pubmed/11673656
Co-expression	Perou-Botstein-1999	0.00218565	Distinctive gene expression patterns in human mammary epithelial cells and breast cancers. Perou et al. (1999). Proc Natl Acad Sci U S A	http://www.ncbi.nlm.nih.gov/pubmed/10430922
Predicted	I2D-Li-Vidal-2004-CE-DATA-Worm2Human	0.00727426	A map of the interactome network of the metazoan C. elegans. Li et al. (2004). Science	http://www.ncbi.nlm.nih.gov/pubmed/14704431
Predicted	I2D-BioGRID-Yeast2Human	0.00708903	BioGRID: a general repository for interaction datasets. Stark et al. (2006). Nucleic Acids Res	http://www.ncbi.nlm.nih.gov/pubmed/16381927
Predicted	I2D-vonMering-Bork-2002-High-Yeast2Human	0.00600254	Comparative assessment of large-scale data sets of protein-protein interactions. von Mering et al. (2002). Nature	http://www.ncbi.nlm.nih.gov/pubmed/12000970
Predicted	I2D-Li-Vidal-2004-interolog-Worm2Human	0.00514489	A map of the interactome network of the metazoan C. elegans. Li et al. (2004). Science	http://www.ncbi.nlm.nih.gov/pubmed/14704431
Predicted	I2D-vonMering-Bork-2002-Medium-Yeast2Human	0.00404437	Comparative assessment of large-scale data sets of protein-protein interactions. von Mering et al. (2002). Nature	http://www.ncbi.nlm.nih.gov/pubmed/12000970
Predicted	I2D-Tarassov-PCA-Yeast2Human	0.0029101	An in vivo map of the yeast protein interactome. Tarassov et al. (2008). Science	http://www.ncbi.nlm.nih.gov/pubmed/18467557
Predicted	Wu-Stein-2010	0.00239396	A human functional protein interaction network and its application to cancer data analysis. Wu et al. (2010). Genome Biol	http://www.ncbi.nlm.nih.gov/pubmed/20482850
Predicted	I2D-vonMering-Bork-2002-Low-Yeast2Human	0.00182897	Comparative assessment of large-scale data sets of protein-protein interactions. von Mering et al. (2002). Nature	http://www.ncbi.nlm.nih.gov/pubmed/12000970
Predicted	I2D-Wang-Orkin-2006-EScmplxIP-Mouse2Human	0.00177133	A protein interaction network for pluripotency of embryonic stem cells. Wang et al. (2006). Nature	http://www.ncbi.nlm.nih.gov/pubmed/17093407
Predicted	I2D-IntAct-Mouse2Human	0.00155394	The IntAct molecular interaction database in 2010. Aranda et al. (2010). Nucleic Acids Res	http://www.ncbi.nlm.nih.gov/pubmed/19850723
Predicted	I2D-INNATEDB-Mouse2Human	0.00149209	InnateDB: facilitating systems-level analyses of the mammalian innate immune response. Lynn et al. (2008). Mol Syst Biol	http://www.ncbi.nlm.nih.gov/pubmed/18766178
Predicted	I2D-BioGRID-Rat2Human	0.00137512	BioGRID: a general repository for interaction datasets. Stark et al. (2006). Nucleic Acids Res	http://www.ncbi.nlm.nih.gov/pubmed/16381927
Predicted	I2D-BioGRID-Mouse2Human	0.00137457	BioGRID: a general repository for interaction datasets. Stark et al. (2006). Nucleic Acids Res	http://www.ncbi.nlm.nih.gov/pubmed/16381927
Predicted	Stuart-Kim-2003	0.00137187	A gene-coexpression network for global discovery of conserved genetic modules. Stuart et al. (2003). Science	http://www.ncbi.nlm.nih.gov/pubmed/12934013
Predicted	I2D-Yu-Vidal-2008-GoldStd-Yeast2Human	0.00115284	High-quality binary protein interaction map of the yeast interactome network. Yu et al. (2008). Science	http://www.ncbi.nlm.nih.gov/pubmed/18719252
Predicted	I2D-Krogan-Greenblatt-2006-Core-Yeast2Human	0.000985064	Global landscape of protein complexes in the yeast Saccharomyces cerevisiae. Krogan et al. (2006). Nature	http://www.ncbi.nlm.nih.gov/pubmed/16554755
Predicted	I2D-BioGRID-Fly2Human	0.000861651	BioGRID: a general repository for interaction datasets. Stark et al. (2006). Nucleic Acids Res	http://www.ncbi.nlm.nih.gov/pubmed/16381927
Predicted	I2D-BIND-Rat2Human	0.000846115	BIND--a data specification for storing and describing biomolecular interactions, molecular complexes and pathways. Bader et al. (2000). Bioinformatics	http://www.ncbi.nlm.nih.gov/pubmed/10871269
Predicted	I2D-IntAct-Yeast2Human	0.000816815	The IntAct molecular interaction database in 2010. Aranda et al. (2010). Nucleic Acids Res	http://www.ncbi.nlm.nih.gov/pubmed/19850723
Predicted	I2D-IntAct-Rat2Human	0.00077116	The IntAct molecular interaction database in 2010. Aranda et al. (2010). Nucleic Acids Res	http://www.ncbi.nlm.nih.gov/pubmed/19850723
Predicted	I2D-Chen-Pawson-2009-PiwiScreen-Mouse2Human	0.00057298	Mouse Piwi interactome identifies binding mechanism of Tdrkh Tudor domain to arginine methylated Miwi. Chen et al. (2009). Proc Natl Acad Sci U S A	http://www.ncbi.nlm.nih.gov/pubmed/19918066
Predicted	I2D-BIND-Mouse2Human	0.00053627	BIND--a data specification for storing and describing biomolecular interactions, molecular complexes and pathways. Bader et al. (2000). Bioinformatics	http://www.ncbi.nlm.nih.gov/pubmed/10871269
Predicted	I2D-Krogan-Greenblatt-2006-NonCore-Yeast2Human	0.000441167	Global landscape of protein complexes in the yeast Saccharomyces cerevisiae. Krogan et al. (2006). Nature	http://www.ncbi.nlm.nih.gov/pubmed/16554755
Predicted	I2D-MGI-Mouse2Human	0.000380262	Ontological visualization of protein-protein interactions. Drabkin et al. (2005). BMC Bioinformatics	http://www.ncbi.nlm.nih.gov/pubmed/15707487
Predicted	I2D-MINT-Rat2Human	0.000367694	MINT: a Molecular INTeraction database. Zanzoni et al. (2002). FEBS Lett	http://www.ncbi.nlm.nih.gov/pubmed/11911893
Predicted	I2D-BIND-Worm2Human	0.000231111	BIND--a data specification for storing and describing biomolecular interactions, molecular complexes and pathways. Bader et al. (2000). Bioinformatics	http://www.ncbi.nlm.nih.gov/pubmed/10871269
Predicted	I2D-BIND-Yeast2Human	9.39502e-05	BIND--a data specification for storing and describing biomolecular interactions, molecular complexes and pathways. Bader et al. (2000). Bioinformatics	http://www.ncbi.nlm.nih.gov/pubmed/10871269
Predicted	I2D-Formstecher-Daviet-2005-Embryo-Fly2Human	2.56132e-05	Protein interaction mapping: a Drosophila case study. Formstecher et al. (2005). Genome Res	http://www.ncbi.nlm.nih.gov/pubmed/15710747
Co-localization	Zhang-Shang-2006	0.0143881	The catalytic subunit of the proteasome is engaged in the entire process of estrogen receptor-regulated transcription. Zhang et al. (2006). EMBO J	http://www.ncbi.nlm.nih.gov/pubmed/16957778
Co-localization	Schadt-Shoemaker-2004	0.0110756	A comprehensive transcript index of the human genome generated using microarrays and computational approaches. Schadt et al. (2004). Genome Biol	http://www.ncbi.nlm.nih.gov/pubmed/15461792
Co-localization	Johnson-Shoemaker-2003	0.0071162	Genome-wide survey of human alternative pre-mRNA splicing with exon junction microarrays. Johnson et al. (2003). Science	http://www.ncbi.nlm.nih.gov/pubmed/14684825
Co-localization	Chen-Huang-2014	0.00372776	Using an in situ proximity ligation assay to systematically profile endogenous protein-protein interactions in a pathway network. Chen et al. (2014). J Proteome Res	http://www.ncbi.nlm.nih.gov/pubmed/25241761
Genetic Interactions	Shen-Mali-2017	0.00317352	Combinatorial CRISPR-Cas9 screens for de novo mapping of genetic interactions. Shen et al. (2017). Nat Methods	http://www.ncbi.nlm.nih.gov/pubmed/28319113
Genetic Interactions	Toyoshima-Grandori-2012	0.00274158	Functional genomics identifies therapeutic targets for MYC-driven cancer. Toyoshima et al. (2012). Proc Natl Acad Sci U S A	http://www.ncbi.nlm.nih.gov/pubmed/22623531
Genetic Interactions	Matsuoka-Elledge-2007	0.00253542	ATM and ATR substrate analysis reveals extensive protein networks responsive to DNA damage. Matsuoka et al. (2007). Science	http://www.ncbi.nlm.nih.gov/pubmed/17525332
Genetic Interactions	Vizeacoumar-Moffat-2013	0.00251562	A negative genetic interaction map in isogenic cancer cell lines reveals cancer cell vulnerabilities. Vizeacoumar et al. (2013). Mol Syst Biol	http://www.ncbi.nlm.nih.gov/pubmed/24104479
Genetic Interactions	Xie-Green-2012	0.00230563	A synthetic interaction screen identifies factors selectively required for proliferation and TERT transcription in p53-deficient human cancer cells. Xie et al. (2012). PLoS Genet	http://www.ncbi.nlm.nih.gov/pubmed/23284306
Genetic Interactions	Srivas-Ideker-2016	0.00225871	A Network of Conserved Synthetic Lethal Interactions for Exploration of Precision Cancer Therapy. Srivas et al. (2016). Mol Cell	http://www.ncbi.nlm.nih.gov/pubmed/27453043
Genetic Interactions	BIOGRID-SMALL-SCALE-STUDIES	0.00220894
Genetic Interactions	IREF-SMALL-SCALE-STUDIES	0.00215546
Genetic Interactions	Han-Bassik-2017 A	0.0021514	Synergistic drug combinations for cancer identified in a CRISPR screen for pairwise genetic interactions. Han et al. (2017). Nat Biotechnol	http://www.ncbi.nlm.nih.gov/pubmed/28319085
Genetic Interactions	Du-Krogan-2017	0.00112821	Genetic interaction mapping in mammalian cells using CRISPR interference. Du et al. (2017). Nat Methods	http://www.ncbi.nlm.nih.gov/pubmed/28481362
Genetic Interactions	Horlbeck-Gilbert-2018 A	0.00109092	Mapping the Genetic Landscape of Human Cells. Horlbeck et al. (2018). Cell	http://www.ncbi.nlm.nih.gov/pubmed/30033366
Genetic Interactions	Horlbeck-Gilbert-2018 B	0.00100043	Mapping the Genetic Landscape of Human Cells. Horlbeck et al. (2018). Cell	http://www.ncbi.nlm.nih.gov/pubmed/30033366
Genetic Interactions	Blomen-Brummelkamp-2015	0.000934955	Gene essentiality and synthetic lethality in haploid human cells. Blomen et al. (2015). Science	http://www.ncbi.nlm.nih.gov/pubmed/26472760
Genetic Interactions	Han-Bassik-2017 B	0.000675673	Synergistic drug combinations for cancer identified in a CRISPR screen for pairwise genetic interactions. Han et al. (2017). Nat Biotechnol	http://www.ncbi.nlm.nih.gov/pubmed/28319085
Genetic Interactions	Willingham-Muchowski-2003	0.000593993	Yeast genes that enhance the toxicity of a mutant huntingtin fragment or alpha-synuclein. Willingham et al. (2003). Science	http://www.ncbi.nlm.nih.gov/pubmed/14657499
Genetic Interactions	Xiao-Brown-2018	0.000585714	Estrogen-regulated feedback loop limits the efficacy of estrogen receptor-targeted breast cancer therapy. Xiao et al. (2018). Proc Natl Acad Sci U S A	http://www.ncbi.nlm.nih.gov/pubmed/29987050
Genetic Interactions	Achuthankutty-Mailand-2019	0.000317807	Regulation of ETAA1-mediated ATR activation couples DNA replication fidelity and genome stability. Achuthankutty et al. (2019). J Cell Biol	http://www.ncbi.nlm.nih.gov/pubmed/31615875
Genetic Interactions	Luo-Elledge-2009	0.000261378	A genome-wide RNAi screen identifies multiple synthetic lethal interactions with the Ras oncogene. Luo et al. (2009). Cell	http://www.ncbi.nlm.nih.gov/pubmed/19490893
Genetic Interactions	Lin-Smith-2010	8.55748e-05	A genome-wide map of human genetic interactions inferred from radiation hybrid genotypes. Lin et al. (2010). Genome Res	http://www.ncbi.nlm.nih.gov/pubmed/20508145
Pathway	Wu-Stein-2010	0.00599241	A human functional protein interaction network and its application to cancer data analysis. Wu et al. (2010). Genome Biol	http://www.ncbi.nlm.nih.gov/pubmed/20482850
Pathway	NCI_NATURE	0.00387222
Pathway	REACTOME	0.00378056
Pathway	IMID	0.0027244
Pathway	CELL_MAP	0.00232421
Pathway	HUMANCYC	8.37619e-05
Shared protein domains	INTERPRO	0.00387898
Shared protein domains	PFAM	0.00210224
Genes data
Symbol	Description	Score	Functions	Links
TRIM26		0.921311		http://www.ncbi.nlm.nih.gov/sites/entrez?db=gene&cmd=search&term=7726
CEBPD		0.001015		http://www.ncbi.nlm.nih.gov/sites/entrez?db=gene&cmd=search&term=1052
INCA1		0.000952218		http://www.ncbi.nlm.nih.gov/sites/entrez?db=gene&cmd=search&term=388324
PHF10		0.000911008		http://www.ncbi.nlm.nih.gov/sites/entrez?db=gene&cmd=search&term=55274
ARFGAP3		0.000885364		http://www.ncbi.nlm.nih.gov/sites/entrez?db=gene&cmd=search&term=26286
KDM6B		0.000608279		http://www.ncbi.nlm.nih.gov/sites/entrez?db=gene&cmd=search&term=23135
SON		0.000574014		http://www.ncbi.nlm.nih.gov/sites/entrez?db=gene&cmd=search&term=6651
CEBPB		0.000542323		http://www.ncbi.nlm.nih.gov/sites/entrez?db=gene&cmd=search&term=1051
RNF10		0.000505551		http://www.ncbi.nlm.nih.gov/sites/entrez?db=gene&cmd=search&term=9921
MAGEA6		0.000489452		http://www.ncbi.nlm.nih.gov/sites/entrez?db=gene&cmd=search&term=4105
CEBPA		0.000465494		http://www.ncbi.nlm.nih.gov/sites/entrez?db=gene&cmd=search&term=1050
PHF20		0.000458283		http://www.ncbi.nlm.nih.gov/sites/entrez?db=gene&cmd=search&term=51230
TOP1		0.000411647		http://www.ncbi.nlm.nih.gov/sites/entrez?db=gene&cmd=search&term=7150
USP36		0.000375971		http://www.ncbi.nlm.nih.gov/sites/entrez?db=gene&cmd=search&term=57602
METTL8		0.000368805		http://www.ncbi.nlm.nih.gov/sites/entrez?db=gene&cmd=search&term=79828
MTCH1		0.000362662		http://www.ncbi.nlm.nih.gov/sites/entrez?db=gene&cmd=search&term=23787
NFIC		0.000334506		http://www.ncbi.nlm.nih.gov/sites/entrez?db=gene&cmd=search&term=4782
UBC		0.000324764		http://www.ncbi.nlm.nih.gov/sites/entrez?db=gene&cmd=search&term=7316
LARP7		0.000304488		http://www.ncbi.nlm.nih.gov/sites/entrez?db=gene&cmd=search&term=51574
ABCF1		0.000270037		http://www.ncbi.nlm.nih.gov/sites/entrez?db=gene&cmd=search&term=23
RING1		0.000261159		http://www.ncbi.nlm.nih.gov/sites/entrez?db=gene&cmd=search&term=6015
Interactions data
Gene 1	Gene 2	Weight	Network group	Network
CEBPB	CEBPD	0.00504453	Co-expression	Wang-Maris-2006
CEBPA	TRIM26	0.0188696	Co-expression	Wang-Maris-2006
LARP7	TOP1	0.00876164	Co-expression	Wang-Maris-2006
RING1	TRIM26	0.0166962	Co-expression	Wang-Maris-2006
RING1	ABCF1	0.0213518	Co-expression	Wang-Maris-2006
CEBPB	CEBPD	0.0150193	Co-expression	Mallon-McKay-2013
NFIC	CEBPB	0.0162211	Co-expression	Mallon-McKay-2013
KDM6B	CEBPD	0.0185849	Co-expression	Roth-Zlotnik-2006
CEBPB	CEBPD	0.0124912	Co-expression	Roth-Zlotnik-2006
CEBPB	KDM6B	0.0156414	Co-expression	Roth-Zlotnik-2006
USP36	KDM6B	0.0327844	Co-expression	Roth-Zlotnik-2006
NFIC	USP36	0.0218193	Co-expression	Roth-Zlotnik-2006
ABCF1	RNF10	0.0201282	Co-expression	Roth-Zlotnik-2006
ARFGAP3	CEBPD	0.0087852	Co-expression	Ramaswamy-Golub-2001
RING1	NFIC	0.00324493	Co-expression	Ramaswamy-Golub-2001
TOP1	CEBPB	0.0125508	Co-expression	Innocenti-Brown-2011
MTCH1	TOP1	0.0147323	Co-expression	Innocenti-Brown-2011
RING1	KDM6B	0.0049147	Co-expression	Innocenti-Brown-2011
LARP7	TRIM26	0.017696	Co-expression	Alizadeh-Staudt-2000
CEBPB	CEBPD	0.0168331	Co-expression	Dobbin-Giordano-2005
ABCF1	TRIM26	0.0147442	Co-expression	Dobbin-Giordano-2005
ABCF1	TRIM26	0.0129025	Co-expression	Rieger-Chu-2004
RING1	TRIM26	0.0141527	Co-expression	Rieger-Chu-2004
ABCF1	TRIM26	0.017691	Co-expression	Bild-Nevins-2006 B
ABCF1	TRIM26	0.0200942	Co-expression	Burington-Shaughnessy-2008
CEBPB	CEBPD	0.00523912	Co-expression	Arijs-Rutgeerts-2009
CEBPB	KDM6B	0.00599648	Co-expression	Arijs-Rutgeerts-2009
CEBPA	RNF10	0.0124514	Co-expression	Arijs-Rutgeerts-2009
ABCF1	TRIM26	0.00876442	Co-expression	Jiang-de Kok-2017
SON	TRIM26	0.00770144	Co-expression	Perou-Botstein-2000
RING1	TRIM26	0.0203847	Co-expression	Chen-Brown-2002
CEBPB	CEBPD	0.0105332	Co-expression	Wang-Cheung-2015
CEBPB	KDM6B	0.0105403	Co-expression	Wang-Cheung-2015
USP36	TOP1	0.0112358	Co-expression	Wang-Cheung-2015
NFIC	USP36	0.00721863	Co-expression	Wang-Cheung-2015
RING1	TRIM26	0.0238548	Co-expression	Wang-Cheung-2015
CEBPB	CEBPD	0.0193761	Co-expression	Wu-Garvey-2007
CEBPD	TRIM26	0.00773329	Co-expression	Rosenwald-Staudt-2001
RING1	SON	0.0115094	Co-expression	Ross-Perou-2001
RING1	RNF10	0.0128549	Co-expression	Ross-Perou-2001
CEBPA	CEBPB	0.00133246	Genetic Interactions	Lin-Smith-2010
TOP1	TRIM26	0.000675022	Genetic Interactions	Lin-Smith-2010
TOP1	PHF10	0.00045736	Genetic Interactions	Lin-Smith-2010
UBC	SON	0.00101081	Genetic Interactions	Lin-Smith-2010
UBC	TOP1	0.000539624	Genetic Interactions	Lin-Smith-2010
CEBPB	TRIM26	0.112878	Pathway	Wu-Stein-2010
CEBPA	TRIM26	0.0758711	Pathway	Wu-Stein-2010
TOP1	CEBPB	0.0696402	Pathway	Wu-Stein-2010
NFIC	TRIM26	0.0674812	Pathway	Wu-Stein-2010
UBC	TRIM26	0.0567048	Physical Interactions	Matsumoto-Nakayama-2005
LARP7	TRIM26	0.0601929	Physical Interactions	McNamara-D'Orso-2016
CEBPB	CEBPD	0.159331	Physical Interactions	IREF-hpidb
CEBPA	CEBPD	0.166003	Physical Interactions	IREF-hpidb
CEBPA	CEBPB	0.149972	Physical Interactions	IREF-hpidb
LARP7	TRIM26	0.0256064	Physical Interactions	Faust-Frankel-2018
LARP7	TOP1	0.0191263	Physical Interactions	Faust-Frankel-2018
LARP7	UBC	0.0191263	Physical Interactions	Faust-Frankel-2018
PHF10	TRIM26	0.42519	Physical Interactions	Hein-Mann-2015
ARFGAP3	TRIM26	0.42519	Physical Interactions	Hein-Mann-2015
TOP1	TRIM26	0.207087	Physical Interactions	Hein-Mann-2015
METTL8	TRIM26	0.16949	Physical Interactions	Hein-Mann-2015
MTCH1	TRIM26	0.170201	Physical Interactions	Hein-Mann-2015
INCA1	TRIM26	0.362129	Physical Interactions	IREF-quickgo
CEBPD	TRIM26	0.483535	Physical Interactions	IREF-dip
SON	TRIM26	0.325155	Physical Interactions	Havugimana-Emili-2012
CEBPD	TRIM26	0.130777	Physical Interactions	BIOGRID-SMALL-SCALE-STUDIES
INCA1	TRIM26	0.176363	Physical Interactions	BIOGRID-SMALL-SCALE-STUDIES
CEBPB	CEBPD	0.0169811	Physical Interactions	BIOGRID-SMALL-SCALE-STUDIES
CEBPA	CEBPB	0.00510614	Physical Interactions	BIOGRID-SMALL-SCALE-STUDIES
NFIC	CEBPB	0.0334508	Physical Interactions	BIOGRID-SMALL-SCALE-STUDIES
UBC	CEBPD	0.00451721	Physical Interactions	BIOGRID-SMALL-SCALE-STUDIES
UBC	USP36	0.00626614	Physical Interactions	BIOGRID-SMALL-SCALE-STUDIES
RNF10	TRIM26	0.444453	Physical Interactions	Woodsmith-Sanderson-2012
MAGEA6	TRIM26	0.707107	Physical Interactions	IREF-mint
RING1	UBC	0.0194446	Physical Interactions	IREF-mint
CEBPB	CEBPD	0.0880825	Physical Interactions	IREF-bind-translation
CEBPA	CEBPD	0.104958	Physical Interactions	IREF-bind-translation
CEBPA	CEBPB	0.0820565	Physical Interactions	IREF-bind-translation
USP36	TRIM26	0.659119	Physical Interactions	Hayes-Urbé-2012
CEBPB	CEBPD	0.0967034	Physical Interactions	IREF-bind
CEBPA	CEBPD	0.117695	Physical Interactions	IREF-bind
CEBPA	CEBPB	0.0809099	Physical Interactions	IREF-bind
RING1	UBC	0.111619	Physical Interactions	IREF-matrixdb
MAGEA6	TRIM26	0.0452063	Physical Interactions	IREF-huri
MAGEA6	SON	0.22811	Physical Interactions	IREF-huri
CEBPD	TRIM26	0.043968	Physical Interactions	IREF-biogrid
INCA1	TRIM26	0.0261478	Physical Interactions	IREF-biogrid
SON	TRIM26	0.0227995	Physical Interactions	IREF-biogrid
CEBPB	CEBPD	0.0448537	Physical Interactions	IREF-biogrid
MAGEA6	TRIM26	0.0196574	Physical Interactions	IREF-biogrid
CEBPA	CEBPB	0.01607	Physical Interactions	IREF-biogrid
TOP1	TRIM26	0.0117989	Physical Interactions	IREF-biogrid
METTL8	TRIM26	0.0983521	Physical Interactions	IREF-biogrid
UBC	TRIM26	0.00215798	Physical Interactions	IREF-biogrid
UBC	CEBPD	0.00365257	Physical Interactions	IREF-biogrid
LARP7	TRIM26	0.0032284	Physical Interactions	IREF-biogrid
LARP7	TOP1	0.00146637	Physical Interactions	IREF-biogrid
LARP7	UBC	0.000268194	Physical Interactions	IREF-biogrid
CEBPB	CEBPD	0.0738185	Predicted	Wu-Stein-2010
CEBPA	CEBPD	0.0757892	Predicted	Wu-Stein-2010
CEBPA	CEBPB	0.0355074	Predicted	Wu-Stein-2010
CEBPA	CEBPB	0.0153416	Predicted	I2D-INNATEDB-Mouse2Human
KDM6B	TRIM26	0.516156	Predicted	I2D-BioGRID-Mouse2Human
CEBPA	CEBPB	0.0685801	Predicted	I2D-BioGRID-Mouse2Human
PHF20	TRIM26	0.378019	Predicted	I2D-BioGRID-Mouse2Human
PHF20	KDM6B	0.250619	Predicted	I2D-BioGRID-Mouse2Human
UBC	CEBPB	0.00624505	Predicted	I2D-BioGRID-Mouse2Human
UBC	CEBPA	0.00419216	Predicted	I2D-BioGRID-Mouse2Human
UBC	PHF20	0.00837069	Predicted	I2D-BioGRID-Mouse2Human
CEBPB	CEBPD	0.0540685	Shared protein domains	INTERPRO
CEBPA	CEBPD	0.0540685	Shared protein domains	INTERPRO
CEBPA	CEBPB	0.0540685	Shared protein domains	INTERPRO
PHF20	PHF10	0.0126023	Shared protein domains	INTERPRO
RING1	RNF10	0.0159084	Shared protein domains	INTERPRO
CEBPB	CEBPD	0.0245599	Shared protein domains	PFAM
CEBPA	CEBPD	0.0245599	Shared protein domains	PFAM
CEBPA	CEBPB	0.0245599	Shared protein domains	PFAM
Networks data
Group	Name	Weight	Reference	PubMed	Source	Note
Physical Interactions	Wang-Huang-2017	0.0441011	Molecular Details Underlying Dynamic Structures and Regulation of the Human 26S Proteasome. Wang et al. (2017). Mol Cell Proteomics	http://www.ncbi.nlm.nih.gov/pubmed/28292943
Physical Interactions	von Hundelshausen-Weber-2017	0.0232912	Chemokine interactome mapping enables tailored intervention in acute and chronic inflammation. von Hundelshausen et al. (2017). Sci Transl Med	http://www.ncbi.nlm.nih.gov/pubmed/28381538
Physical Interactions	McFarland-Nussbaum-2008	0.0220645	Proteomics analysis identifies phosphorylation-dependent alpha-synuclein protein interactions. McFarland et al. (2008). Mol Cell Proteomics	http://www.ncbi.nlm.nih.gov/pubmed/18614564
Physical Interactions	Guardia-Laguarta-Przedborski-2019	0.0165849	PINK1 Content in Mitochondria is Regulated by ER-Associated Degradation. Guardia-Laguarta et al. (2019). J Neurosci	http://www.ncbi.nlm.nih.gov/pubmed/31300519
Physical Interactions	Maréchal-Zou-2014	0.0145756	PRP19 transforms into a sensor of RPA-ssDNA after DNA damage and drives ATR activation via a ubiquitin-mediated circuitry. Maréchal et al. (2014). Mol Cell	http://www.ncbi.nlm.nih.gov/pubmed/24332808
Physical Interactions	Singh-Moore-2012	0.0140211	The cellular EJC interactome reveals higher-order mRNP structure and an EJC-SR protein nexus. Singh et al. (2012). Cell	http://www.ncbi.nlm.nih.gov/pubmed/23084401
Physical Interactions	Whisenant-Salomon-2015	0.0139404	The Activation-Induced Assembly of an RNA/Protein Interactome Centered on the Splicing Factor U2AF2 Regulates Gene Expression in Human CD4 T Cells. Whisenant et al. (2015). PLoS One	http://www.ncbi.nlm.nih.gov/pubmed/26641092
Physical Interactions	Tsai-Cristea-2012	0.0129946	Functional proteomics establishes the interaction of SIRT7 with chromatin remodeling complexes and expands its role in regulation of RNA polymerase I transcription. Tsai et al. (2012). Mol Cell Proteomics	http://www.ncbi.nlm.nih.gov/pubmed/22586326
Physical Interactions	Kneissl-Grummt-2003	0.0126132	Interaction and assembly of murine pre-replicative complex proteins in yeast and mouse cells. Kneissl et al. (2003). J Mol Biol	http://www.ncbi.nlm.nih.gov/pubmed/12614612
Physical Interactions	Zhang-Vermeulen-2017	0.0119761	An Interaction Landscape of Ubiquitin Signaling. Zhang et al. (2017). Mol Cell	http://www.ncbi.nlm.nih.gov/pubmed/28190767
Physical Interactions	Narayan-Bennett-2012	0.0115681	Short-chain 3-hydroxyacyl-coenzyme A dehydrogenase associates with a protein super-complex integrating multiple metabolic pathways. Narayan et al. (2012). PLoS One	http://www.ncbi.nlm.nih.gov/pubmed/22496890
Physical Interactions	Li-Fu-2017	0.0112825	The OncoPPi network of cancer-focused protein-protein interactions to inform biological insights and therapeutic strategies. Li et al. (2017). Nat Commun	http://www.ncbi.nlm.nih.gov/pubmed/28205554
Physical Interactions	Li-Hung-2019	0.0109182	MET Inhibitors Promote Liver Tumor Evasion of the Immune Response by Stabilizing PDL1. Li et al. (2019). Gastroenterology	http://www.ncbi.nlm.nih.gov/pubmed/30711629
Physical Interactions	Richter-Chrzanowska-Lightowlers-2010	0.0107178	A functional peptidyl-tRNA hydrolase, ICT1, has been recruited into the human mitochondrial ribosome. Richter et al. (2010). EMBO J	http://www.ncbi.nlm.nih.gov/pubmed/20186120
Physical Interactions	Ertych-Bastians-2016	0.0107157	CHK2-BRCA1 tumor-suppressor axis restrains oncogenic Aurora-A kinase to ensure proper mitotic microtubule assembly. Ertych et al. (2016). Proc Natl Acad Sci U S A	http://www.ncbi.nlm.nih.gov/pubmed/26831064
Physical Interactions	Yu-Chow-2013	0.0101056	VCP phosphorylation-dependent interaction partners prevent apoptosis in Helicobacter pylori-infected gastric epithelial cells. Yu et al. (2013). PLoS One	http://www.ncbi.nlm.nih.gov/pubmed/23383273
Physical Interactions	Lee-Jou-2019	0.00981835	Parkinson's disease-associated LRRK2-G2019S mutant acts through regulation of SERCA activity to control ER stress in astrocytes. Lee et al. (2019). Acta Neuropathol Commun	http://www.ncbi.nlm.nih.gov/pubmed/31046837
Physical Interactions	Colicelli-2010	0.00946651	ABL tyrosine kinases: evolution of function, regulation, and specificity. Colicelli. (2010). Sci Signal	http://www.ncbi.nlm.nih.gov/pubmed/20841568
Physical Interactions	Matsumoto-Nakayama-2005	0.00944007	Large-scale analysis of the human ubiquitin-related proteome. Matsumoto et al. (2005). Proteomics	http://www.ncbi.nlm.nih.gov/pubmed/16196087
Physical Interactions	Kotlyar-Jurisica-2015	0.00939609	In silico prediction of physical protein interactions and characterization of interactome orphans. Kotlyar et al. (2015). Nat Methods	http://www.ncbi.nlm.nih.gov/pubmed/25402006
Physical Interactions	Petschnigg-Stagljar-2014	0.00924305	The mammalian-membrane two-hybrid assay (MaMTH) for probing membrane-protein interactions in human cells. Petschnigg et al. (2014). Nat Methods	http://www.ncbi.nlm.nih.gov/pubmed/24658140
Physical Interactions	Guarani-Harper-2014	0.00886227	TIMMDC1/C3orf1 functions as a membrane-embedded mitochondrial complex I assembly factor through association with the MCIA complex. Guarani et al. (2014). Mol Cell Biol	http://www.ncbi.nlm.nih.gov/pubmed/24344204
Physical Interactions	Lu-Zhang-2013	0.00806293	The HECT type ubiquitin ligase NEDL2 is degraded by anaphase-promoting complex/cyclosome (APC/C)-Cdh1, and its tight regulation maintains the metaphase to anaphase transition. Lu et al. (2013). J Biol Chem	http://www.ncbi.nlm.nih.gov/pubmed/24163370
Physical Interactions	Berggård-James-2006	0.00779611	140 mouse brain proteins identified by Ca2+-calmodulin affinity chromatography and tandem mass spectrometry. Berggård et al. (2006). J Proteome Res	http://www.ncbi.nlm.nih.gov/pubmed/16512683
Physical Interactions	Kupka-Walczak-2016	0.00754176	SPATA2-Mediated Binding of CYLD to HOIP Enables CYLD Recruitment to Signaling Complexes. Kupka et al. (2016). Cell Rep	http://www.ncbi.nlm.nih.gov/pubmed/27545878
Physical Interactions	Freibaum-Taylor-2010	0.0072258	Global analysis of TDP-43 interacting proteins reveals strong association with RNA splicing and translation machinery. Freibaum et al. (2010). J Proteome Res	http://www.ncbi.nlm.nih.gov/pubmed/20020773
Physical Interactions	Perez-Perri-Espinosa-2016	0.00648175	The TIP60 Complex Is a Conserved Coactivator of HIF1A. Perez-Perri et al. (2016). Cell Rep	http://www.ncbi.nlm.nih.gov/pubmed/27320910
Physical Interactions	Jirawatnotai-Sicinski-2011	0.0064793	A function for cyclin D1 in DNA repair uncovered by protein interactome analyses in human cancers. Jirawatnotai et al. (2011). Nature	http://www.ncbi.nlm.nih.gov/pubmed/21654808
Physical Interactions	Kırlı-Görlich-2015	0.00645371	A deep proteomics perspective on CRM1-mediated nuclear export and nucleocytoplasmic partitioning. Kırlı et al. (2015). Elife	http://www.ncbi.nlm.nih.gov/pubmed/26673895
Physical Interactions	Leung-Jones-2014	0.00621464	Enhanced prediction of Src homology 2 (SH2) domain binding potentials using a fluorescence polarization-derived c-Met, c-Kit, ErbB, and androgen receptor interactome. Leung et al. (2014). Mol Cell Proteomics	http://www.ncbi.nlm.nih.gov/pubmed/24728074
Physical Interactions	Yatim-Benkirane-2012	0.00601075	NOTCH1 nuclear interactome reveals key regulators of its transcriptional activity and oncogenic function. Yatim et al. (2012). Mol Cell	http://www.ncbi.nlm.nih.gov/pubmed/23022380
Physical Interactions	Mak-Moffat-2010	0.0059983	A lentiviral functional proteomics approach identifies chromatin remodeling complexes important for the induction of pluripotency. Mak et al. (2010). Mol Cell Proteomics	http://www.ncbi.nlm.nih.gov/pubmed/20305087
Physical Interactions	Chen-Ge-2013 B	0.00595092	Bcl2-associated athanogene 3 interactome analysis reveals a new role in modulating proteasome activity. Chen et al. (2013). Mol Cell Proteomics	http://www.ncbi.nlm.nih.gov/pubmed/23824909
Physical Interactions	Zanon-Pichler-2013	0.00591371	Profiling of Parkin-binding partners using tandem affinity purification. Zanon et al. (2013). PLoS One	http://www.ncbi.nlm.nih.gov/pubmed/24244333
Physical Interactions	Raisner-Gascoigne-2018	0.00569591	Enhancer Activity Requires CBP/P300 Bromodomain-Dependent Histone H3K27 Acetylation. Raisner et al. (2018). Cell Rep	http://www.ncbi.nlm.nih.gov/pubmed/30110629
Physical Interactions	Jang-Trono-2018	0.00566456	KAP1 facilitates reinstatement of heterochromatin after DNA replication. Jang et al. (2018). Nucleic Acids Res	http://www.ncbi.nlm.nih.gov/pubmed/29955894
Physical Interactions	Ahn-Lee-2008	0.0055716	The tumour suppressor PTEN mediates a negative regulation of the E3 ubiquitin-protein ligase Nedd4. Ahn et al. (2008). Biochem J	http://www.ncbi.nlm.nih.gov/pubmed/18307411
Physical Interactions	IREF-reactome	0.00549686
Physical Interactions	Vastrik-Stein-2007	0.00549686	Reactome: a knowledge base of biologic pathways and processes. Vastrik et al. (2007). Genome Biol	http://www.ncbi.nlm.nih.gov/pubmed/17367534
Physical Interactions	Liu-Varjosalo-2018	0.00502704	An AP-MS- and BioID-compatible MAC-tag enables comprehensive mapping of protein interactions and subcellular localizations. Liu et al. (2018). Nat Commun	http://www.ncbi.nlm.nih.gov/pubmed/29568061
Physical Interactions	Wang-Liu-2019	0.00483558	POH1 contributes to hyperactivation of TGF-β signaling and facilitates hepatocellular carcinoma metastasis through deubiquitinating TGF-β receptors and caveolin-1. Wang et al. (2019). EBioMedicine	http://www.ncbi.nlm.nih.gov/pubmed/30745168
Physical Interactions	Murakawa-Landthaler-2015	0.00473213	RC3H1 post-transcriptionally regulates A20 mRNA and modulates the activity of the IKK/NF-κB pathway. Murakawa et al. (2015). Nat Commun	http://www.ncbi.nlm.nih.gov/pubmed/26170170
Physical Interactions	Elliott-Gyrd-Hansen-2016	0.00468286	SPATA2 Links CYLD to LUBAC, Activates CYLD, and Controls LUBAC Signaling. Elliott et al. (2016). Mol Cell	http://www.ncbi.nlm.nih.gov/pubmed/27591049
Physical Interactions	Lee-Choi-2016	0.00463269	Interactomic analysis of REST/NRSF and implications of its functional links with the transcription suppressor TRIM28 during neuronal differentiation. Lee et al. (2016). Sci Rep	http://www.ncbi.nlm.nih.gov/pubmed/27976729
Physical Interactions	Hüttenhain-Krogan-2019	0.00461796	ARIH2 Is a Vif-Dependent Regulator of CUL5-Mediated APOBEC3G Degradation in HIV Infection. Hüttenhain et al. (2019). Cell Host Microbe	http://www.ncbi.nlm.nih.gov/pubmed/31253590
Physical Interactions	IREF-bhf-ucl	0.00455071
Physical Interactions	Leung-Miller-2017	0.00453261	ZMYM3 regulates BRCA1 localization at damaged chromatin to promote DNA repair. Leung et al. (2017). Genes Dev	http://www.ncbi.nlm.nih.gov/pubmed/28242625
Physical Interactions	Scifo-Lalowski-2015	0.00450893	Quantitative analysis of PPT1 interactome in human neuroblastoma cells. Scifo et al. (2015). Data Brief	http://www.ncbi.nlm.nih.gov/pubmed/26217791
Physical Interactions	Koch-Hermeking-2007	0.00450472	Large-scale identification of c-MYC-associated proteins using a combined TAP/MudPIT approach. Koch et al. (2007). Cell Cycle	http://www.ncbi.nlm.nih.gov/pubmed/17314511
Physical Interactions	Chen-Zhang-2013	0.00428333	Quantitative study of the interactome of PKCζ involved in the EGF-induced tumor cell chemotaxis. Chen et al. (2013). J Proteome Res	http://www.ncbi.nlm.nih.gov/pubmed/23402259
Physical Interactions	Neganova-Lako-2011	0.00420872	An important role for CDK2 in G1 to S checkpoint activation and DNA damage response in human embryonic stem cells. Neganova et al. (2011). Stem Cells	http://www.ncbi.nlm.nih.gov/pubmed/21319273
Physical Interactions	Taipale-Lindquist-2012	0.00419148	Quantitative analysis of HSP90-client interactions reveals principles of substrate recognition. Taipale et al. (2012). Cell	http://www.ncbi.nlm.nih.gov/pubmed/22939624
Physical Interactions	Heidelberger-Beli-2018	0.00409106	Proteomic profiling of VCP substrates links VCP to K6-linked ubiquitylation and c-Myc function. Heidelberger et al. (2018). EMBO Rep	http://www.ncbi.nlm.nih.gov/pubmed/29467282
Physical Interactions	Persaud-Rotin-2009 A	0.00393277	Comparison of substrate specificity of the ubiquitin ligases Nedd4 and Nedd4-2 using proteome arrays. Persaud et al. (2009). Mol Syst Biol	http://www.ncbi.nlm.nih.gov/pubmed/19953087
Physical Interactions	McNamara-D'Orso-2016	0.00381148	KAP1 Recruitment of the 7SK snRNP Complex to Promoters Enables Transcription Elongation by RNA Polymerase II. McNamara et al. (2016). Mol Cell	http://www.ncbi.nlm.nih.gov/pubmed/26725010
Physical Interactions	Xie-Cong-2013	0.00379955	Deubiquitinase FAM/USP9X interacts with the E3 ubiquitin ligase SMURF1 protein and protects it from ligase activity-dependent self-degradation. Xie et al. (2013). J Biol Chem	http://www.ncbi.nlm.nih.gov/pubmed/23184937
Physical Interactions	Zhou-Conrads-2004	0.00378051	An investigation into the human serum "interactome". Zhou et al. (2004). Electrophoresis	http://www.ncbi.nlm.nih.gov/pubmed/15174051
Physical Interactions	Alsulami-Cagney-2019	0.00340657	SETD1A Methyltransferase Is Physically and Functionally Linked to the DNA Damage Repair Protein RAD18. Alsulami et al. (2019). Mol Cell Proteomics	http://www.ncbi.nlm.nih.gov/pubmed/31076518
Physical Interactions	Beyer-Boldt-2018	0.00337904	CRISPR/Cas9-mediated Genomic Editing of Cluap1/IFT38 Reveals a New Role in Actin Arrangement. Beyer et al. (2018). Mol Cell Proteomics	http://www.ncbi.nlm.nih.gov/pubmed/29615496
Physical Interactions	Fogeron-Lange-2013	0.00337514	LGALS3BP regulates centriole biogenesis and centrosome hypertrophy in cancer cells. Fogeron et al. (2013). Nat Commun	http://www.ncbi.nlm.nih.gov/pubmed/23443559
Physical Interactions	Phillips-Corn-2013	0.00332165	Conformational dynamics control ubiquitin-deubiquitinase interactions and influence in vivo signaling. Phillips et al. (2013). Proc Natl Acad Sci U S A	http://www.ncbi.nlm.nih.gov/pubmed/23801757
Physical Interactions	IREF-hpidb	0.00330863
Physical Interactions	Diner-Cristea-2015	0.00325306	Interactions of the Antiviral Factor Interferon Gamma-Inducible Protein 16 (IFI16) Mediate Immune Signaling and Herpes Simplex Virus-1 Immunosuppression. Diner et al. (2015). Mol Cell Proteomics	http://www.ncbi.nlm.nih.gov/pubmed/25693804
Physical Interactions	Malovannaya-Qin-2010	0.00321664	Streamlined analysis schema for high-throughput identification of endogenous protein complexes. Malovannaya et al. (2010). Proc Natl Acad Sci U S A	http://www.ncbi.nlm.nih.gov/pubmed/20133760
Physical Interactions	Barr-Knapp-2009	0.00321526	Large-scale structural analysis of the classical human protein tyrosine phosphatome. Barr et al. (2009). Cell	http://www.ncbi.nlm.nih.gov/pubmed/19167335
Physical Interactions	Faust-Frankel-2018	0.00316726	The HIV-1 Tat protein recruits a ubiquitin ligase to reorganize the 7SK snRNP for transcriptional activation. Faust et al. (2018). Elife	http://www.ncbi.nlm.nih.gov/pubmed/29845934
Physical Interactions	Pladevall-Morera-Lopez-Contreras-2019	0.00315931	Proteomic characterization of chromosomal common fragile site (CFS)-associated proteins uncovers ATRX as a regulator of CFS stability. Pladevall-Morera et al. (2019). Nucleic Acids Res	http://www.ncbi.nlm.nih.gov/pubmed/31180492
Physical Interactions	Fenner-Prehn-2010	0.00303195	Expanding the substantial interactome of NEMO using protein microarrays. Fenner et al. (2010). PLoS One	http://www.ncbi.nlm.nih.gov/pubmed/20098747
Physical Interactions	Keller-Lee-2014	0.00292159	SAICAR induces protein kinase activity of PKM2 that is necessary for sustained proliferative signaling of cancer cells. Keller et al. (2014). Mol Cell	http://www.ncbi.nlm.nih.gov/pubmed/24606918
Physical Interactions	Persaud-Rotin-2009 B	0.00290264	Comparison of substrate specificity of the ubiquitin ligases Nedd4 and Nedd4-2 using proteome arrays. Persaud et al. (2009). Mol Syst Biol	http://www.ncbi.nlm.nih.gov/pubmed/19953087
Physical Interactions	Oliviero-Cagney-2016	0.00288718	Dynamic Protein Interactions of the Polycomb Repressive Complex 2 during Differentiation of Pluripotent Cells. Oliviero et al. (2016). Mol Cell Proteomics	http://www.ncbi.nlm.nih.gov/pubmed/27634302
Physical Interactions	Nassa-Weisz-2019	0.00287128	The RNA-mediated estrogen receptor α interactome of hormone-dependent human breast cancer cell nuclei. Nassa et al. (2019). Sci Data	http://www.ncbi.nlm.nih.gov/pubmed/31527615
Physical Interactions	Weinmann-Meister-2009	0.00280426	Importin 8 is a gene silencing factor that targets argonaute proteins to distinct mRNAs. Weinmann et al. (2009). Cell	http://www.ncbi.nlm.nih.gov/pubmed/19167051
Physical Interactions	Yang-Brasier-2015	0.00276682	Systematic Determination of Human Cyclin Dependent Kinase (CDK)-9 Interactome Identifies Novel Functions in RNA Splicing Mediated by the DEAD Box (DDX)-5/17 RNA Helicases. Yang et al. (2015). Mol Cell Proteomics	http://www.ncbi.nlm.nih.gov/pubmed/26209609
Physical Interactions	Kristensen-Foster-2012	0.00275573	A high-throughput approach for measuring temporal changes in the interactome. Kristensen et al. (2012). Nat Methods	http://www.ncbi.nlm.nih.gov/pubmed/22863883
Physical Interactions	Behzadnia-Lührmann-2007	0.00265963	Composition and three-dimensional EM structure of double affinity-purified, human prespliceosomal A complexes. Behzadnia et al. (2007). EMBO J	http://www.ncbi.nlm.nih.gov/pubmed/17332742
Physical Interactions	Llères-Lamond-2010	0.00263606	Direct interaction between hnRNP-M and CDC5L/PLRG1 proteins affects alternative splice site choice. Llères et al. (2010). EMBO Rep	http://www.ncbi.nlm.nih.gov/pubmed/20467437
Physical Interactions	Weishäupl-Schmidt-2019	0.00256138	Physiological and pathophysiological characteristics of ataxin-3 isoforms. Weishäupl et al. (2019). J Biol Chem	http://www.ncbi.nlm.nih.gov/pubmed/30455355
Physical Interactions	Varjosalo-Gstaiger-2013 B	0.00247548	The protein interaction landscape of the human CMGC kinase group. Varjosalo et al. (2013). Cell Rep	http://www.ncbi.nlm.nih.gov/pubmed/23602568
Physical Interactions	Hein-Mann-2015	0.00244175	A human interactome in three quantitative dimensions organized by stoichiometries and abundances. Hein et al. (2015). Cell	http://www.ncbi.nlm.nih.gov/pubmed/26496610
Physical Interactions	Hosp-Selbach-2015	0.00244047	Quantitative interaction proteomics of neurodegenerative disease proteins. Hosp et al. (2015). Cell Rep	http://www.ncbi.nlm.nih.gov/pubmed/25959826
Physical Interactions	Hutchins-Peters-2010	0.00237971	Systematic analysis of human protein complexes identifies chromosome segregation proteins. Hutchins et al. (2010). Science	http://www.ncbi.nlm.nih.gov/pubmed/20360068
Physical Interactions	Greco-Cristea-2011	0.00237405	Nuclear import of histone deacetylase 5 by requisite nuclear localization signal phosphorylation. Greco et al. (2011). Mol Cell Proteomics	http://www.ncbi.nlm.nih.gov/pubmed/21081666
Physical Interactions	Thompson-Luchansky-2014	0.00237303	Quantitative Lys-ϵ-Gly-Gly (diGly) proteomics coupled with inducible RNAi reveals ubiquitin-mediated proteolysis of DNA damage-inducible transcript 4 (DDIT4) by the E3 ligase HUWE1. Thompson et al. (2014). J Biol Chem	http://www.ncbi.nlm.nih.gov/pubmed/25147182
Physical Interactions	Xiao-Lefkowitz-2007	0.00235886	Functional specialization of beta-arrestin interactions revealed by proteomic analysis. Xiao et al. (2007). Proc Natl Acad Sci U S A	http://www.ncbi.nlm.nih.gov/pubmed/17620599
Physical Interactions	Gloeckner-Ueffing-2007	0.00233317	A novel tandem affinity purification strategy for the efficient isolation and characterisation of native protein complexes. Gloeckner et al. (2007). Proteomics	http://www.ncbi.nlm.nih.gov/pubmed/17979178
Physical Interactions	Brehme-Superti-Furga-2009	0.00230097	Charting the molecular network of the drug target Bcr-Abl. Brehme et al. (2009). Proc Natl Acad Sci U S A	http://www.ncbi.nlm.nih.gov/pubmed/19380743
Physical Interactions	Jones-MacBeath-2006	0.00226485	A quantitative protein interaction network for the ErbB receptors using protein microarrays. Jones et al. (2006). Nature	http://www.ncbi.nlm.nih.gov/pubmed/16273093
Physical Interactions	Scott-Schulman-2016	0.00224696	Two Distinct Types of E3 Ligases Work in Unison to Regulate Substrate Ubiquitylation. Scott et al. (2016). Cell	http://www.ncbi.nlm.nih.gov/pubmed/27565346
Physical Interactions	Yang-Maurer-2018	0.00221817	rec-YnH enables simultaneous many-by-many detection of direct protein-protein and protein-RNA interactions. Yang et al. (2018). Nat Commun	http://www.ncbi.nlm.nih.gov/pubmed/30217970
Physical Interactions	Xu-Zetter-2016	0.00221036	Prohibitin 1 regulates tumor cell apoptosis via the interaction with X-linked inhibitor of apoptosis protein. Xu et al. (2016). J Mol Cell Biol	http://www.ncbi.nlm.nih.gov/pubmed/27025967
Physical Interactions	IREF-quickgo	0.00220883
Physical Interactions	Van Quickelberghe-Gevaert-2018	0.00218084	A protein-protein interaction map of the TNF-induced NF-κB signal transduction pathway. Van Quickelberghe et al. (2018). Sci Data	http://www.ncbi.nlm.nih.gov/pubmed/30561431
Physical Interactions	Mohammed-Carroll-2013	0.00215659	Endogenous purification reveals GREB1 as a key estrogen receptor regulatory factor. Mohammed et al. (2013). Cell Rep	http://www.ncbi.nlm.nih.gov/pubmed/23403292
Physical Interactions	IREF-intcomplex	0.00215489
Physical Interactions	IREF-dip	0.00213934
Physical Interactions	Yang-Wang-2018	0.00213674	E3 Ligase Trim21 Ubiquitylates and Stabilizes Keratin 17 to Induce STAT3 Activation in Psoriasis. Yang et al. (2018). J Invest Dermatol	http://www.ncbi.nlm.nih.gov/pubmed/29859926
Physical Interactions	Tiemann-Kani-2019	0.00211781	Loss of ER retention motif of AGR2 can impact mTORC signaling and promote cancer metastasis. Tiemann et al. (2019). Oncogene	http://www.ncbi.nlm.nih.gov/pubmed/30575818
Physical Interactions	IREF-mbinfo	0.00209593
Physical Interactions	Wan-Emili-2015	0.00205418	Panorama of ancient metazoan macromolecular complexes. Wan et al. (2015). Nature	http://www.ncbi.nlm.nih.gov/pubmed/26344197
Physical Interactions	Herr-Helleday-2015	0.00204081	A genome-wide IR-induced RAD51 foci RNAi screen identifies CDC73 involved in chromatin remodeling for DNA repair. Herr et al. (2015). Cell Discov	http://www.ncbi.nlm.nih.gov/pubmed/27462432
Physical Interactions	Gupta-Pelletier-2015	0.00202478	A Dynamic Protein Interaction Landscape of the Human Centrosome-Cilium Interface. Gupta et al. (2015). Cell	http://www.ncbi.nlm.nih.gov/pubmed/26638075
Physical Interactions	Havugimana-Emili-2012	0.00196329	A census of human soluble protein complexes. Havugimana et al. (2012). Cell	http://www.ncbi.nlm.nih.gov/pubmed/22939629
Physical Interactions	Kaltenbach-Hughes-2007	0.00196272	Huntingtin interacting proteins are genetic modifiers of neurodegeneration. Kaltenbach et al. (2007). PLoS Genet	http://www.ncbi.nlm.nih.gov/pubmed/17500595
Physical Interactions	Fonseca-Damgaard-2015	0.00192442	La-related Protein 1 (LARP1) Represses Terminal Oligopyrimidine (TOP) mRNA Translation Downstream of mTOR Complex 1 (mTORC1). Fonseca et al. (2015). J Biol Chem	http://www.ncbi.nlm.nih.gov/pubmed/25940091
Physical Interactions	Devarajan-Ketha-Kumar-2012	0.0019216	The sclerostin-bone protein interactome. Devarajan-Ketha et al. (2012). Biochem Biophys Res Commun	http://www.ncbi.nlm.nih.gov/pubmed/22206666
Physical Interactions	Tang-Wang-2019	0.00192143	The p300/YY1/miR-500a-5p/HDAC2 signalling axis regulates cell proliferation in human colorectal cancer. Tang et al. (2019). Nat Commun	http://www.ncbi.nlm.nih.gov/pubmed/30737378
Physical Interactions	Barrios-Rodiles-Wrana-2005	0.00189936	High-throughput mapping of a dynamic signaling network in mammalian cells. Barrios-Rodiles et al. (2005). Science	http://www.ncbi.nlm.nih.gov/pubmed/15761153
Physical Interactions	Salvetti-Greco-2016	0.00189617	Nuclear Functions of Nucleolin through Global Proteomics and Interactomic Approaches. Salvetti et al. (2016). J Proteome Res	http://www.ncbi.nlm.nih.gov/pubmed/27049334
Physical Interactions	Malinová-Verheggen-2017	0.00188671	Assembly of the U5 snRNP component PRPF8 is controlled by the HSP90/R2TP chaperones. Malinová et al. (2017). J Cell Biol	http://www.ncbi.nlm.nih.gov/pubmed/28515276
Physical Interactions	Jeronimo-Coulombe-2007	0.00187792	Systematic analysis of the protein interaction network for the human transcription machinery reveals the identity of the 7SK capping enzyme. Jeronimo et al. (2007). Mol Cell	http://www.ncbi.nlm.nih.gov/pubmed/17643375
Physical Interactions	Choudhury-Michlewski-2017	0.0018732	RNA-binding activity of TRIM25 is mediated by its PRY/SPRY domain and is required for ubiquitination. Choudhury et al. (2017). BMC Biol	http://www.ncbi.nlm.nih.gov/pubmed/29117863
Physical Interactions	Lu-Bohr-2017	0.00186801	Cell cycle-dependent phosphorylation regulates RECQL4 pathway choice and ubiquitination in DNA double-strand break repair. Lu et al. (2017). Nat Commun	http://www.ncbi.nlm.nih.gov/pubmed/29229926
Physical Interactions	Hubel-Pichlmair-2019	0.00186228	A protein-interaction network of interferon-stimulated genes extends the innate immune system landscape. Hubel et al. (2019). Nat Immunol	http://www.ncbi.nlm.nih.gov/pubmed/30833792
Physical Interactions	Moon-Kim-2014	0.0018321	Interactome analysis of AMP-activated protein kinase (AMPK)-α1 and -β1 in INS-1 pancreatic beta-cells by affinity purification-mass spectrometry. Moon et al. (2014). Sci Rep	http://www.ncbi.nlm.nih.gov/pubmed/24625528
Physical Interactions	Woods-Monteiro-2012 A	0.00181717	Charting the landscape of tandem BRCT domain-mediated protein interactions. Woods et al. (2012). Sci Signal	http://www.ncbi.nlm.nih.gov/pubmed/22990118
Physical Interactions	Rowbotham-Mermoud-2011	0.00180641	Maintenance of silent chromatin through replication requires SWI/SNF-like chromatin remodeler SMARCAD1. Rowbotham et al. (2011). Mol Cell	http://www.ncbi.nlm.nih.gov/pubmed/21549307
Physical Interactions	Loch-Strickler-2012	0.00177447	A microarray of ubiquitylated proteins for profiling deubiquitylase activity reveals the critical roles of both chain and substrate. Loch et al. (2012). Biochim Biophys Acta	http://www.ncbi.nlm.nih.gov/pubmed/22626734
Physical Interactions	Rosenbluh-Hahn-2016	0.00176779	Genetic and Proteomic Interrogation of Lower Confidence Candidate Genes Reveals Signaling Networks in β-Catenin-Active Cancers. Rosenbluh et al. (2016). Cell Syst	http://www.ncbi.nlm.nih.gov/pubmed/27684187
Physical Interactions	Liebelt-Vertegaal-2020	0.00176721	Transcription-coupled nucleotide excision repair is coordinated by ubiquitin and SUMO in response to ultraviolet irradiation. Liebelt et al. (2020). Nucleic Acids Res	http://www.ncbi.nlm.nih.gov/pubmed/31722399
Physical Interactions	Noguchi-Kawahara-2018	0.00176532	ZFP36L2 is a cell cycle-regulated CCCH protein necessary for DNA lesion-induced S-phase arrest. Noguchi et al. (2018). Biol Open	http://www.ncbi.nlm.nih.gov/pubmed/29449217
Physical Interactions	Gilmore-Washburn-2016	0.00176374	WDR76 Co-Localizes with Heterochromatin Related Proteins and Rapidly Responds to DNA Damage. Gilmore et al. (2016). PLoS One	http://www.ncbi.nlm.nih.gov/pubmed/27248496
Physical Interactions	Agrawal-Sedivy-2010	0.00174895	Proteomic profiling of Myc-associated proteins. Agrawal et al. (2010). Cell Cycle	http://www.ncbi.nlm.nih.gov/pubmed/21150319
Physical Interactions	Cai-Conaway-2007	0.00174799	YY1 functions with INO80 to activate transcription. Cai et al. (2007). Nat Struct Mol Biol	http://www.ncbi.nlm.nih.gov/pubmed/17721549
Physical Interactions	Lee-Mayr-2019	0.00174638	Gain of Additional BIRC3 Protein Functions through 3'-UTR-Mediated Protein Complex Formation. Lee et al. (2019). Mol Cell	http://www.ncbi.nlm.nih.gov/pubmed/30948266
Physical Interactions	Lee-Jeong-2017	0.00172393	FGF11 induced by hypoxia interacts with HIF-1α and enhances its stability. Lee et al. (2017). FEBS Lett	http://www.ncbi.nlm.nih.gov/pubmed/28027390
Physical Interactions	Oláh-Ovádi-2011	0.001722	Interactions of pathological hallmark proteins: tubulin polymerization promoting protein/p25, beta-amyloid, and alpha-synuclein. Oláh et al. (2011). J Biol Chem	http://www.ncbi.nlm.nih.gov/pubmed/21832049
Physical Interactions	Roewenstrunk-de la Luna-2019	0.00171061	A comprehensive proteomics-based interaction screen that links DYRK1A to RNF169 and to the DNA damage response. Roewenstrunk et al. (2019). Sci Rep	http://www.ncbi.nlm.nih.gov/pubmed/30979931
Physical Interactions	Mugabo-Lim-2018	0.00168736	Elucidation of the 14-3-3ζ interactome reveals critical roles of RNA-splicing factors during adipogenesis. Mugabo et al. (2018). J Biol Chem	http://www.ncbi.nlm.nih.gov/pubmed/29530978
Physical Interactions	Shami Shah-Baskin-2019	0.00159305	PLEKHA4/kramer Attenuates Dishevelled Ubiquitination to Modulate Wnt and Planar Cell Polarity Signaling. Shami Shah et al. (2019). Cell Rep	http://www.ncbi.nlm.nih.gov/pubmed/31091453
Physical Interactions	Yao-Stagljar-2017 A	0.00157684	A Global Analysis of the Receptor Tyrosine Kinase-Protein Phosphatase Interactome. Yao et al. (2017). Mol Cell	http://www.ncbi.nlm.nih.gov/pubmed/28065597
Physical Interactions	Emdal-Olsen-2015	0.00157285	Temporal proteomics of NGF-TrkA signaling identifies an inhibitory role for the E3 ligase Cbl-b in neuroblastoma cell differentiation. Emdal et al. (2015). Sci Signal	http://www.ncbi.nlm.nih.gov/pubmed/25921289
Physical Interactions	Zhang-Wheeler-2014	0.00157058	Progesterone receptor membrane component 1 is a functional part of the glucagon-like peptide-1 (GLP-1) receptor complex in pancreatic β cells. Zhang et al. (2014). Mol Cell Proteomics	http://www.ncbi.nlm.nih.gov/pubmed/25044020
Physical Interactions	Tong-Moran-2014	0.00155686	Proteomic analysis of the epidermal growth factor receptor (EGFR) interactome and post-translational modifications associated with receptor endocytosis in response to EGF and stress. Tong et al. (2014). Mol Cell Proteomics	http://www.ncbi.nlm.nih.gov/pubmed/24797263
Physical Interactions	Yue-Liu-2018	0.00155308	VIRMA mediates preferential m<sup>6</sup>A mRNA methylation in 3'UTR and near stop codon and associates with alternative polyadenylation. Yue et al. (2018). Cell Discov	http://www.ncbi.nlm.nih.gov/pubmed/29507755
Physical Interactions	Papp-Lamia-2015	0.00154737	DNA damage shifts circadian clock time via Hausp-dependent Cry1 stabilization. Papp et al. (2015). Elife	http://www.ncbi.nlm.nih.gov/pubmed/25756610
Physical Interactions	Cheng-DeCaprio-2017	0.00153423	Merkel cell polyomavirus recruits MYCL to the EP400 complex to promote oncogenesis. Cheng et al. (2017). PLoS Pathog	http://www.ncbi.nlm.nih.gov/pubmed/29028833
Physical Interactions	Ramachandran-LaBaer-2004	0.00152748	Self-assembling protein microarrays. Ramachandran et al. (2004). Science	http://www.ncbi.nlm.nih.gov/pubmed/15232106
Physical Interactions	Low-Heck-2014	0.00150759	A systems-wide screen identifies substrates of the SCFβTrCP ubiquitin ligase. Low et al. (2014). Sci Signal	http://www.ncbi.nlm.nih.gov/pubmed/25515538
Physical Interactions	Liu-Takahashi-2017	0.00150303	TTF-1/NKX2-1 binds to DDB1 and confers replication stress resistance to lung adenocarcinomas. Liu et al. (2017). Oncogene	http://www.ncbi.nlm.nih.gov/pubmed/28192407
Physical Interactions	Roy-Pardo-2014	0.0014816	hnRNPA1 couples nuclear export and translation of specific mRNAs downstream of FGF-2/S6K2 signalling. Roy et al. (2014). Nucleic Acids Res	http://www.ncbi.nlm.nih.gov/pubmed/25324306
Physical Interactions	Li-Dorf-2011 A	0.00145371	Mapping a dynamic innate immunity protein interaction network regulating type I interferon production. Li et al. (2011). Immunity	http://www.ncbi.nlm.nih.gov/pubmed/21903422
Physical Interactions	Giannone-Liu-2010	0.00142235	The protein network surrounding the human telomere repeat binding factors TRF1, TRF2, and POT1. Giannone et al. (2010). PLoS One	http://www.ncbi.nlm.nih.gov/pubmed/20811636
Physical Interactions	Choi-Busino-2018	0.00141953	PTPN14 regulates Roquin2 stability by tyrosine dephosphorylation. Choi et al. (2018). Cell Cycle	http://www.ncbi.nlm.nih.gov/pubmed/30209976
Physical Interactions	Meek-Piwnica-Worms-2004	0.00140284	Comprehensive proteomic analysis of interphase and mitotic 14-3-3-binding proteins. Meek et al. (2004). J Biol Chem	http://www.ncbi.nlm.nih.gov/pubmed/15161933
Physical Interactions	Wang-Balch-2006	0.00138459	Hsp90 cochaperone Aha1 downregulation rescues misfolding of CFTR in cystic fibrosis. Wang et al. (2006). Cell	http://www.ncbi.nlm.nih.gov/pubmed/17110338
Physical Interactions	Lum-Cristea-2018	0.00138062	Interactome and Proteome Dynamics Uncover Immune Modulatory Associations of the Pathogen Sensing Factor cGAS. Lum et al. (2018). Cell Syst	http://www.ncbi.nlm.nih.gov/pubmed/30471916
Physical Interactions	IREF-uniprotpp	0.00137711
Physical Interactions	Hu-Yin-2019	0.00137219	Poly(ADP-ribosyl)ation of BRD7 by PARP1 confers resistance to DNA-damaging chemotherapeutic agents. Hu et al. (2019). EMBO Rep	http://www.ncbi.nlm.nih.gov/pubmed/30940648
Physical Interactions	BIOGRID-SMALL-SCALE-STUDIES	0.00137139
Physical Interactions	Wallach-Kramer-2013	0.00136515	Dynamic circadian protein-protein interaction networks predict temporal organization of cellular functions. Wallach et al. (2013). PLoS Genet	http://www.ncbi.nlm.nih.gov/pubmed/23555304
Physical Interactions	Wu-Li-2007	0.00136391	Systematic identification of SH3 domain-mediated human protein-protein interactions by peptide array target screening. Wu et al. (2007). Proteomics	http://www.ncbi.nlm.nih.gov/pubmed/17474147
Physical Interactions	Floyd-Pagliarini-2016	0.00136226	Mitochondrial Protein Interaction Mapping Identifies Regulators of Respiratory Chain Function. Floyd et al. (2016). Mol Cell	http://www.ncbi.nlm.nih.gov/pubmed/27499296
Physical Interactions	Moutaoufik-Babu-2019	0.00134517	Rewiring of the Human Mitochondrial Interactome during Neuronal Reprogramming Reveals Regulators of the Respirasome and Neurogenesis. Moutaoufik et al. (2019). iScience	http://www.ncbi.nlm.nih.gov/pubmed/31536960
Physical Interactions	Sowa-Harper-2009	0.00132412	Defining the human deubiquitinating enzyme interaction landscape. Sowa et al. (2009). Cell	http://www.ncbi.nlm.nih.gov/pubmed/19615732
Physical Interactions	Woodsmith-Sanderson-2012	0.00132237	Systematic analysis of dimeric E3-RING interactions reveals increased combinatorial complexity in human ubiquitination networks. Woodsmith et al. (2012). Mol Cell Proteomics	http://www.ncbi.nlm.nih.gov/pubmed/22493164
Physical Interactions	IREF-innatedb	0.00131067
Physical Interactions	IREF-mppi	0.00130503
Physical Interactions	Bennett-Harper-2010	0.00127009	Dynamics of cullin-RING ubiquitin ligase network revealed by systematic quantitative proteomics. Bennett et al. (2010). Cell	http://www.ncbi.nlm.nih.gov/pubmed/21145461
Physical Interactions	Humphries-Humphries-2009	0.00126573	Proteomic analysis of integrin-associated complexes identifies RCC2 as a dual regulator of Rac1 and Arf6. Humphries et al. (2009). Sci Signal	http://www.ncbi.nlm.nih.gov/pubmed/19738201
Physical Interactions	McCracken-Blencowe-2005	0.0012194	Proteomic analysis of SRm160-containing complexes reveals a conserved association with cohesin. McCracken et al. (2005). J Biol Chem	http://www.ncbi.nlm.nih.gov/pubmed/16159877
Physical Interactions	Boldt-Roepman-2016	0.00121507	An organelle-specific protein landscape identifies novel diseases and molecular mechanisms. Boldt et al. (2016). Nat Commun	http://www.ncbi.nlm.nih.gov/pubmed/27173435
Physical Interactions	Crow-Cristea-2017	0.00121502	Human Antiviral Protein IFIX Suppresses Viral Gene Expression during Herpes Simplex Virus 1 (HSV-1) Infection and Is Counteracted by Virus-induced Proteasomal Degradation. Crow et al. (2017). Mol Cell Proteomics	http://www.ncbi.nlm.nih.gov/pubmed/28077445
Physical Interactions	Alexander-Wang-2018	0.0011973	Ubiquilin 2 modulates ALS/FTD-linked FUS-RNA complex dynamics and stress granule formation. Alexander et al. (2018). Proc Natl Acad Sci U S A	http://www.ncbi.nlm.nih.gov/pubmed/30442662
Physical Interactions	Arroyo-Aloy-2014	0.00116734	Charting the molecular links between driver and susceptibility genes in colorectal cancer. Arroyo et al. (2014). Biochem Biophys Res Commun	http://www.ncbi.nlm.nih.gov/pubmed/24412244
Physical Interactions	Bett-Hay-2013	0.00116655	The P-body component USP52/PAN2 is a novel regulator of HIF1A mRNA stability. Bett et al. (2013). Biochem J	http://www.ncbi.nlm.nih.gov/pubmed/23398456
Physical Interactions	Cox-Rizzino-2013	0.00115121	The SOX2-interactome in brain cancer cells identifies the requirement of MSI2 and USP9X for the growth of brain tumor cells. Cox et al. (2013). PLoS One	http://www.ncbi.nlm.nih.gov/pubmed/23667531
Physical Interactions	Pao-Virdee-2018	0.00112599	Activity-based E3 ligase profiling uncovers an E3 ligase with esterification activity. Pao et al. (2018). Nature	http://www.ncbi.nlm.nih.gov/pubmed/29643511
Physical Interactions	Bandyopadhyay-Ideker-2010	0.00108262	A human MAP kinase interactome. Bandyopadhyay et al. (2010). Nat Methods	http://www.ncbi.nlm.nih.gov/pubmed/20936779
Physical Interactions	Zhao-Krug-2005	0.00107765	Human ISG15 conjugation targets both IFN-induced and constitutively expressed proteins functioning in diverse cellular pathways. Zhao et al. (2005). Proc Natl Acad Sci U S A	http://www.ncbi.nlm.nih.gov/pubmed/16009940
Physical Interactions	Enzo-Dupont-2015	0.00103674	Aerobic glycolysis tunes YAP/TAZ transcriptional activity. Enzo et al. (2015). EMBO J	http://www.ncbi.nlm.nih.gov/pubmed/25796446
Physical Interactions	Huttlin-Harper-2017	0.00103341	Architecture of the human interactome defines protein communities and disease networks. Huttlin et al. (2017). Nature	http://www.ncbi.nlm.nih.gov/pubmed/28514442
Physical Interactions	Napolitano-Meroni-2011	0.00099459	Functional interactions between ubiquitin E2 enzymes and TRIM proteins. Napolitano et al. (2011). Biochem J	http://www.ncbi.nlm.nih.gov/pubmed/21143188
Physical Interactions	Varjosalo-Superti-Furga-2013	0.000990053	Interlaboratory reproducibility of large-scale human protein-complex analysis by standardized AP-MS. Varjosalo et al. (2013). Nat Methods	http://www.ncbi.nlm.nih.gov/pubmed/23455922
Physical Interactions	Chi-Reed-2018	0.000974021	Interactome analyses revealed that the U1 snRNP machinery overlaps extensively with the RNAP II machinery and contains multiple ALS/SMA-causative proteins. Chi et al. (2018). Sci Rep	http://www.ncbi.nlm.nih.gov/pubmed/29884807
Physical Interactions	Li-Lu-2018	0.000960495	Heterozygous deletion of chromosome 17p renders prostate cancer vulnerable to inhibition of RNA polymerase II. Li et al. (2018). Nat Commun	http://www.ncbi.nlm.nih.gov/pubmed/30349055
Physical Interactions	Viita-Vartiainen-2019	0.000950557	Nuclear actin interactome analysis links actin to KAT14 histone acetyl transferase and mRNA splicing. Viita et al. (2019). J Cell Sci	http://www.ncbi.nlm.nih.gov/pubmed/30890647
Physical Interactions	Banks-Washburn-2016	0.00094168	TNIP2 is a Hub Protein in the NF-κB Network with Both Protein and RNA Mediated Interactions. Banks et al. (2016). Mol Cell Proteomics	http://www.ncbi.nlm.nih.gov/pubmed/27609421
Physical Interactions	Tarallo-Weisz-2011	0.000934109	Identification of proteins associated with ligand-activated estrogen receptor α in human breast cancer cell nuclei by tandem affinity purification and nano LC-MS/MS. Tarallo et al. (2011). Proteomics	http://www.ncbi.nlm.nih.gov/pubmed/21182205
Physical Interactions	Yamauchi-Maeda-2018	0.00092557	Genome-wide CRISPR-Cas9 Screen Identifies Leukemia-Specific Dependence on a Pre-mRNA Metabolic Pathway Regulated by DCPS. Yamauchi et al. (2018). Cancer Cell	http://www.ncbi.nlm.nih.gov/pubmed/29478914
Physical Interactions	Douanne-Bidère-2019	0.00092463	CYLD Regulates Centriolar Satellites Proteostasis by Counteracting the E3 Ligase MIB1. Douanne et al. (2019). Cell Rep	http://www.ncbi.nlm.nih.gov/pubmed/31067453
Physical Interactions	Panigrahi-Pati-2012	0.000919899	A cohesin-RAD21 interactome. Panigrahi et al. (2012). Biochem J	http://www.ncbi.nlm.nih.gov/pubmed/22145905
Physical Interactions	Joshi-Cristea-2013	0.00090821	The functional interactome landscape of the human histone deacetylase family. Joshi et al. (2013). Mol Syst Biol	http://www.ncbi.nlm.nih.gov/pubmed/23752268
Physical Interactions	Katsogiannou-Rocchi-2014	0.000892462	The functional landscape of Hsp27 reveals new cellular processes such as DNA repair and alternative splicing and proposes novel anticancer targets. Katsogiannou et al. (2014). Mol Cell Proteomics	http://www.ncbi.nlm.nih.gov/pubmed/25277244
Physical Interactions	Trepte-Wanker-2018 A	0.000886936	LuTHy: a double-readout bioluminescence-based two-hybrid technology for quantitative mapping of protein-protein interactions in mammalian cells. Trepte et al. (2018). Mol Syst Biol	http://www.ncbi.nlm.nih.gov/pubmed/29997244
Physical Interactions	Lau-Ronai-2012	0.000882451	PKCε promotes oncogenic functions of ATF2 in the nucleus while blocking its apoptotic function at mitochondria. Lau et al. (2012). Cell	http://www.ncbi.nlm.nih.gov/pubmed/22304920
Physical Interactions	Campos-Reinberg-2015	0.000879804	Analysis of the Histone H3.1 Interactome: A Suitable Chaperone for the Right Event. Campos et al. (2015). Mol Cell	http://www.ncbi.nlm.nih.gov/pubmed/26527279
Physical Interactions	Malty-Babu-2017	0.000877692	A Map of Human Mitochondrial Protein Interactions Linked to Neurodegeneration Reveals New Mechanisms of Redox Homeostasis and NF-κB Signaling. Malty et al. (2017). Cell Syst	http://www.ncbi.nlm.nih.gov/pubmed/29128334
Physical Interactions	Roy-Parent-2013	0.000869753	Novel, gel-free proteomics approach identifies RNF5 and JAMP as modulators of GPCR stability. Roy et al. (2013). Mol Endocrinol	http://www.ncbi.nlm.nih.gov/pubmed/23798571
Physical Interactions	Christianson-Kopito-2011	0.00086405	Defining human ERAD networks through an integrative mapping strategy. Christianson et al. (2011). Nat Cell Biol	http://www.ncbi.nlm.nih.gov/pubmed/22119785
Physical Interactions	Li-Dorf-2014	0.000861352	TRIM65 regulates microRNA activity by ubiquitination of TNRC6. Li et al. (2014). Proc Natl Acad Sci U S A	http://www.ncbi.nlm.nih.gov/pubmed/24778252
Physical Interactions	Behrends-Harper-2010	0.000860879	Network organization of the human autophagy system. Behrends et al. (2010). Nature	http://www.ncbi.nlm.nih.gov/pubmed/20562859
Physical Interactions	Drissi-Boisvert-2015	0.000851817	Quantitative Proteomics Reveals Dynamic Interactions of the Minichromosome Maintenance Complex (MCM) in the Cellular Response to Etoposide Induced DNA Damage. Drissi et al. (2015). Mol Cell Proteomics	http://www.ncbi.nlm.nih.gov/pubmed/25963833
Physical Interactions	Foerster-Ritter-2013	0.000779949	Characterization of the EGFR interactome reveals associated protein complex networks and intracellular receptor dynamics. Foerster et al. (2013). Proteomics	http://www.ncbi.nlm.nih.gov/pubmed/23956138
Physical Interactions	Li-Chen-2015	0.00076957	Proteomic analyses reveal distinct chromatin-associated and soluble transcription factor complexes. Li et al. (2015). Mol Syst Biol	http://www.ncbi.nlm.nih.gov/pubmed/25609649
Physical Interactions	Lipp-Guthrie-2015	0.000768527	SR protein kinases promote splicing of nonconsensus introns. Lipp et al. (2015). Nat Struct Mol Biol	http://www.ncbi.nlm.nih.gov/pubmed/26167880
Physical Interactions	IREF-mint	0.000768125
Physical Interactions	Kennedy-Kolch-2020 A	0.000767882	Extensive rewiring of the EGFR network in colorectal cancer cells expressing transforming levels of KRAS<sup>G13D</sup>. Kennedy et al. (2020). Nat Commun	http://www.ncbi.nlm.nih.gov/pubmed/31980649
Physical Interactions	IREF-corum	0.000758672
Physical Interactions	Kärblane-Sarmiento-2015	0.000741091	ABCE1 is a highly conserved RNA silencing suppressor. Kärblane et al. (2015). PLoS One	http://www.ncbi.nlm.nih.gov/pubmed/25659154
Physical Interactions	Wong-O'Bryan-2012	0.000737947	Intersectin (ITSN) family of scaffolds function as molecular hubs in protein interaction networks. Wong et al. (2012). PLoS One	http://www.ncbi.nlm.nih.gov/pubmed/22558309
Physical Interactions	Li-Zhou-2017	0.00073076	Identification of translationally controlled tumor protein in promotion of DNA homologous recombination repair in cancer cells by affinity proteomics. Li et al. (2017). Oncogene	http://www.ncbi.nlm.nih.gov/pubmed/28846114
Physical Interactions	Wang-Xu-2015	0.000712635	Interaction of amyotrophic lateral sclerosis/frontotemporal lobar degeneration-associated fused-in-sarcoma with proteins involved in metabolic and protein degradation pathways. Wang et al. (2015). Neurobiol Aging	http://www.ncbi.nlm.nih.gov/pubmed/25192599
Physical Interactions	Saito-Kobarg-2017	0.000711499	Human Regulatory Protein Ki-1/57 Is a Target of SUMOylation and Affects PML Nuclear Body Formation. Saito et al. (2017). J Proteome Res	http://www.ncbi.nlm.nih.gov/pubmed/28695742
Physical Interactions	Dabbaghizadeh-Tanguay-2018	0.000710633	Identification of proteins interacting with the mitochondrial small heat shock protein Hsp22 of Drosophila melanogaster: Implication in mitochondrial homeostasis. Dabbaghizadeh et al. (2018). PLoS One	http://www.ncbi.nlm.nih.gov/pubmed/29509794
Physical Interactions	Zhang-Xu-2018	0.000708881	Revealing A-Raf functions through its interactome. Zhang et al. (2018). Biochim Biophys Acta Proteins Proteom	http://www.ncbi.nlm.nih.gov/pubmed/29777862
Physical Interactions	Hauri-Beisel-2016	0.00070693	A High-Density Map for Navigating the Human Polycomb Complexome. Hauri et al. (2016). Cell Rep	http://www.ncbi.nlm.nih.gov/pubmed/27705803
Physical Interactions	Ewing-Figeys-2007	0.0007041	Large-scale mapping of human protein-protein interactions by mass spectrometry. Ewing et al. (2007). Mol Syst Biol	http://www.ncbi.nlm.nih.gov/pubmed/17353931
Physical Interactions	Menon-Litovchick-2019	0.000670998	DYRK1A regulates the recruitment of 53BP1 to the sites of DNA damage in part through interaction with RNF169. Menon et al. (2019). Cell Cycle	http://www.ncbi.nlm.nih.gov/pubmed/30773093
Physical Interactions	IREF-bind-translation	0.000670775
Physical Interactions	Hayes-Urbé-2012	0.000645899	Direct and indirect control of mitogen-activated protein kinase pathway-associated components, BRAP/IMP E3 ubiquitin ligase and CRAF/RAF1 kinase, by the deubiquitylating enzyme USP15. Hayes et al. (2012). J Biol Chem	http://www.ncbi.nlm.nih.gov/pubmed/23105109
Physical Interactions	Reyniers-Taymans-2014	0.00062804	Differential protein-protein interactions of LRRK1 and LRRK2 indicate roles in distinct cellular signaling pathways. Reyniers et al. (2014). J Neurochem	http://www.ncbi.nlm.nih.gov/pubmed/24947832
Physical Interactions	Botham-Schimmer-2019	0.000595443	Global Interactome Mapping of Mitochondrial Intermembrane Space Proteases Identifies a Novel Function for HTRA2. Botham et al. (2019). Proteomics	http://www.ncbi.nlm.nih.gov/pubmed/31617661
Physical Interactions	Kim-Major-2015	0.000589637	Substrate trapping proteomics reveals targets of the βTrCP2/FBXW11 ubiquitin ligase. Kim et al. (2015). Mol Cell Biol	http://www.ncbi.nlm.nih.gov/pubmed/25332235
Physical Interactions	Grossmann-Stelzl-2015	0.00058749	Phospho-tyrosine dependent protein-protein interaction network. Grossmann et al. (2015). Mol Syst Biol	http://www.ncbi.nlm.nih.gov/pubmed/25814554
Physical Interactions	IREF-bind	0.000587395
Physical Interactions	Bouwmeester-Superti-Furga-2004	0.000560875	A physical and functional map of the human TNF-alpha/NF-kappa B signal transduction pathway. Bouwmeester et al. (2004). Nat Cell Biol	http://www.ncbi.nlm.nih.gov/pubmed/14743216
Physical Interactions	St-Denis-Gingras-2015	0.000548951	Myotubularin-related proteins 3 and 4 interact with polo-like kinase 1 and centrosomal protein of 55 kDa to ensure proper abscission. St-Denis et al. (2015). Mol Cell Proteomics	http://www.ncbi.nlm.nih.gov/pubmed/25659891
Physical Interactions	Blomen-Brummelkamp-2015	0.000547963	Gene essentiality and synthetic lethality in haploid human cells. Blomen et al. (2015). Science	http://www.ncbi.nlm.nih.gov/pubmed/26472760
Physical Interactions	Li-Haura-2013	0.000545873	Perturbation of the mutated EGFR interactome identifies vulnerabilities and resistance mechanisms. Li et al. (2013). Mol Syst Biol	http://www.ncbi.nlm.nih.gov/pubmed/24189400
Physical Interactions	Liu-Chen-2019	0.00053263	Oncogenic functions of protein kinase D2 and D3 in regulating multiple cancer-related pathways in breast cancer. Liu et al. (2019). Cancer Med	http://www.ncbi.nlm.nih.gov/pubmed/30652415
Physical Interactions	Liu-Yang-2019	0.000520776	Inflammation-dependent overexpression of c-Myc enhances CRL4<sup>DCAF4</sup> E3 ligase activity and promotes ubiquitination of ST7 in colitis-associated cancer. Liu et al. (2019). J Pathol	http://www.ncbi.nlm.nih.gov/pubmed/30945288
Physical Interactions	Oliviero-Cagney-2015	0.000519126	The variant Polycomb Repressor Complex 1 component PCGF1 interacts with a pluripotency sub-network that includes DPPA4, a regulator of embryogenesis. Oliviero et al. (2015). Sci Rep	http://www.ncbi.nlm.nih.gov/pubmed/26687479
Physical Interactions	Huttlin-Gygi-2015	0.000507931	The BioPlex Network: A Systematic Exploration of the Human Interactome. Huttlin et al. (2015). Cell	http://www.ncbi.nlm.nih.gov/pubmed/26186194
Physical Interactions	Watanabe-Fujita-2018	0.000488405	GRWD1 regulates ribosomal protein L23 levels via the ubiquitin-proteasome system. Watanabe et al. (2018). J Cell Sci	http://www.ncbi.nlm.nih.gov/pubmed/29991511
Physical Interactions	Hegele-Stelzl-2012 B	0.000472924	Dynamic protein-protein interaction wiring of the human spliceosome. Hegele et al. (2012). Mol Cell	http://www.ncbi.nlm.nih.gov/pubmed/22365833
Physical Interactions	So-Colwill-2015	0.000462615	Integrative analysis of kinase networks in TRAIL-induced apoptosis provides a source of potential targets for combination therapy. So et al. (2015). Sci Signal	http://www.ncbi.nlm.nih.gov/pubmed/25852190
Physical Interactions	Conte-Perez-Oliva-2018	0.000458752	USP45 and Spindly are part of the same complex implicated in cell migration. Conte et al. (2018). Sci Rep	http://www.ncbi.nlm.nih.gov/pubmed/30258100
Physical Interactions	Trepte-Wanker-2018 B	0.000455352	LuTHy: a double-readout bioluminescence-based two-hybrid technology for quantitative mapping of protein-protein interactions in mammalian cells. Trepte et al. (2018). Mol Syst Biol	http://www.ncbi.nlm.nih.gov/pubmed/29997244
Physical Interactions	Rual-Vidal-2005	0.000446514	Towards a proteome-scale map of the human protein-protein interaction network. Rual et al. (2005). Nature	http://www.ncbi.nlm.nih.gov/pubmed/16189514
Physical Interactions	Liu-Tan-2018	0.000439405	Proteome-wide analysis of USP14 substrates revealed its role in hepatosteatosis via stabilization of FASN. Liu et al. (2018). Nat Commun	http://www.ncbi.nlm.nih.gov/pubmed/30425250
Physical Interactions	IREF-matrixdb	0.000431513
Physical Interactions	Huber-Hoelz-2017	0.000422798	Histone-binding of DPF2 mediates its repressive role in myeloid differentiation. Huber et al. (2017). Proc Natl Acad Sci U S A	http://www.ncbi.nlm.nih.gov/pubmed/28533407
Physical Interactions	Teixeira-Laman-2016 A	0.000422074	Gsk3β and Tomm20 are substrates of the SCFFbxo7/PARK15 ubiquitin ligase associated with Parkinson's disease. Teixeira et al. (2016). Biochem J	http://www.ncbi.nlm.nih.gov/pubmed/27503909
Physical Interactions	Coyaud-Raught-2015	0.000421516	BioID-based Identification of Skp Cullin F-box (SCF)β-TrCP1/2 E3 Ligase Substrates. Coyaud et al. (2015). Mol Cell Proteomics	http://www.ncbi.nlm.nih.gov/pubmed/25900982
Physical Interactions	Guard-Old-2019	0.000417868	The nuclear interactome of DYRK1A reveals a functional role in DNA damage repair. Guard et al. (2019). Sci Rep	http://www.ncbi.nlm.nih.gov/pubmed/31024071
Physical Interactions	Rengasamy-Walsh-2017	0.000414225	The PRMT5/WDR77 complex regulates alternative splicing through ZNF326 in breast cancer. Rengasamy et al. (2017). Nucleic Acids Res	http://www.ncbi.nlm.nih.gov/pubmed/28977470
Physical Interactions	Bantscheff-Drewes-2011	0.000413088	Chemoproteomics profiling of HDAC inhibitors reveals selective targeting of HDAC complexes. Bantscheff et al. (2011). Nat Biotechnol	http://www.ncbi.nlm.nih.gov/pubmed/21258344
Physical Interactions	Asadi-Dhanvantari-2018	0.000411436	Plasticity in the Glucagon Interactome Reveals Novel Proteins That Regulate Glucagon Secretion in α-TC1-6 Cells. Asadi et al. (2018). Front Endocrinol (Lausanne)	http://www.ncbi.nlm.nih.gov/pubmed/30713523
Physical Interactions	Giurato-Tarallo-2018	0.000410402	Quantitative mapping of RNA-mediated nuclear estrogen receptor β interactome in human breast cancer cells. Giurato et al. (2018). Sci Data	http://www.ncbi.nlm.nih.gov/pubmed/29509190
Physical Interactions	Rivera-Paes Leme-2018	0.000402588	Agrin has a pathological role in the progression of oral cancer. Rivera et al. (2018). Br J Cancer	http://www.ncbi.nlm.nih.gov/pubmed/29872149
Physical Interactions	Yao-Stagljar-2017 B	0.000399133	A Global Analysis of the Receptor Tyrosine Kinase-Protein Phosphatase Interactome. Yao et al. (2017). Mol Cell	http://www.ncbi.nlm.nih.gov/pubmed/28065597
Physical Interactions	Zeller-Wei-2006	0.000398957	Global mapping of c-Myc binding sites and target gene networks in human B cells. Zeller et al. (2006). Proc Natl Acad Sci U S A	http://www.ncbi.nlm.nih.gov/pubmed/17093053
Physical Interactions	Choi-Beutler-2019	0.000373019	LMBR1L regulates lymphopoiesis through Wnt/β-catenin signaling. Choi et al. (2019). Science	http://www.ncbi.nlm.nih.gov/pubmed/31073040
Physical Interactions	Pankow-Yates-2015	0.000372066	∆F508 CFTR interactome remodelling promotes rescue of cystic fibrosis. Pankow et al. (2015). Nature	http://www.ncbi.nlm.nih.gov/pubmed/26618866
Physical Interactions	Zhang-Zou-2011	0.000357718	A bead-based approach for large-scale identification of in vitro kinase substrates. Zhang et al. (2011). Proteomics	http://www.ncbi.nlm.nih.gov/pubmed/22113938
Physical Interactions	van Wijk-Timmers-2009	0.000350934	A comprehensive framework of E2-RING E3 interactions of the human ubiquitin-proteasome system. van Wijk et al. (2009). Mol Syst Biol	http://www.ncbi.nlm.nih.gov/pubmed/19690564
Physical Interactions	Scholz-Taylor-2016	0.000339901	FIH Regulates Cellular Metabolism through Hydroxylation of the Deubiquitinase OTUB1. Scholz et al. (2016). PLoS Biol	http://www.ncbi.nlm.nih.gov/pubmed/26752685
Physical Interactions	Abbasi-Schild-Poulter-2019	0.000337452	Mapping the Ku Interactome Using Proximity-Dependent Biotin Identification in Human Cells. Abbasi et al. (2019). J Proteome Res	http://www.ncbi.nlm.nih.gov/pubmed/30585729
Physical Interactions	Pichlmair-Superti-Furga-2011	0.000332836	IFIT1 is an antiviral protein that recognizes 5'-triphosphate RNA. Pichlmair et al. (2011). Nat Immunol	http://www.ncbi.nlm.nih.gov/pubmed/21642987
Physical Interactions	Kahle-Zoghbi-2011	0.000330195	Comparison of an expanded ataxia interactome with patient medical records reveals a relationship between macular degeneration and ataxia. Kahle et al. (2011). Hum Mol Genet	http://www.ncbi.nlm.nih.gov/pubmed/21078624
Physical Interactions	Wilkinson-Coba-2019	0.000325689	Endogenous Cell Type-Specific Disrupted in Schizophrenia 1 Interactomes Reveal Protein Networks Associated With Neurodevelopmental Disorders. Wilkinson et al. (2019). Biol Psychiatry	http://www.ncbi.nlm.nih.gov/pubmed/29961565
Physical Interactions	Woods-Monteiro-2012 B	0.00031867	Charting the landscape of tandem BRCT domain-mediated protein interactions. Woods et al. (2012). Sci Signal	http://www.ncbi.nlm.nih.gov/pubmed/22990118
Physical Interactions	Cloutier-Coulombe-2017	0.000318089	R2TP/Prefoldin-like component RUVBL1/RUVBL2 directly interacts with ZNHIT2 to regulate assembly of U5 small nuclear ribonucleoprotein. Cloutier et al. (2017). Nat Commun	http://www.ncbi.nlm.nih.gov/pubmed/28561026
Physical Interactions	Chen-Guan-2018	0.000314882	SNIP1 Recruits TET2 to Regulate c-MYC Target Genes and Cellular DNA Damage Response. Chen et al. (2018). Cell Rep	http://www.ncbi.nlm.nih.gov/pubmed/30404004
Physical Interactions	Kumar-Vertegaal-2017	0.00031451	The STUbL RNF4 regulates protein group SUMOylation by targeting the SUMO conjugation machinery. Kumar et al. (2017). Nat Commun	http://www.ncbi.nlm.nih.gov/pubmed/29180619
Physical Interactions	Lim-Zoghbi-2006	0.000272499	A protein-protein interaction network for human inherited ataxias and disorders of Purkinje cell degeneration. Lim et al. (2006). Cell	http://www.ncbi.nlm.nih.gov/pubmed/16713569
Physical Interactions	Foster-Marshall-2013	0.000269894	Proteomic analysis of the NOS2 interactome in human airway epithelial cells. Foster et al. (2013). Nitric Oxide	http://www.ncbi.nlm.nih.gov/pubmed/23438482
Physical Interactions	Xu-Ye-2012	0.000262132	SGTA recognizes a noncanonical ubiquitin-like domain in the Bag6-Ubl4A-Trc35 complex to promote endoplasmic reticulum-associated degradation. Xu et al. (2012). Cell Rep	http://www.ncbi.nlm.nih.gov/pubmed/23246001
Physical Interactions	Jin-Pawson-2004	0.000260111	Proteomic, functional, and domain-based analysis of in vivo 14-3-3 binding proteins involved in cytoskeletal regulation and cellular organization. Jin et al. (2004). Curr Biol	http://www.ncbi.nlm.nih.gov/pubmed/15324660
Physical Interactions	Soler-López-Aloy-2011	0.000238038	Interactome mapping suggests new mechanistic details underlying Alzheimer's disease. Soler-López et al. (2011). Genome Res	http://www.ncbi.nlm.nih.gov/pubmed/21163940
Physical Interactions	Rodriguez-von Kriegsheim-2016	0.00023706	Substrate-Trapped Interactors of PHD3 and FIH Cluster in Distinct Signaling Pathways. Rodriguez et al. (2016). Cell Rep	http://www.ncbi.nlm.nih.gov/pubmed/26972000
Physical Interactions	IREF-spike	0.000229669
Physical Interactions	Liu-Wang-2012	0.000224985	Proteomic identification of common SCF ubiquitin ligase FBXO6-interacting glycoproteins in three kinds of cells. Liu et al. (2012). J Proteome Res	http://www.ncbi.nlm.nih.gov/pubmed/22268729
Physical Interactions	Chen-Yu-2018	0.000211039	An interactome perturbation framework prioritizes damaging missense mutations for developmental disorders. Chen et al. (2018). Nat Genet	http://www.ncbi.nlm.nih.gov/pubmed/29892012
Physical Interactions	Perez-Hernandez-Yáñez-Mó-2013	0.000209093	The intracellular interactome of tetraspanin-enriched microdomains reveals their function as sorting machineries toward exosomes. Perez-Hernandez et al. (2013). J Biol Chem	http://www.ncbi.nlm.nih.gov/pubmed/23463506
Physical Interactions	Sundell-Ivarsson-2018	0.000208432	Proteome-wide analysis of phospho-regulated PDZ domain interactions. Sundell et al. (2018). Mol Syst Biol	http://www.ncbi.nlm.nih.gov/pubmed/30126976
Physical Interactions	Hu-Woods-2019	0.000206425	CTDP1 regulates breast cancer survival and DNA repair through BRCT-specific interactions with FANCI. Hu et al. (2019). Cell Death Discov	http://www.ncbi.nlm.nih.gov/pubmed/31240132
Physical Interactions	Wang-Yang-2011	0.000191837	Toward an understanding of the protein interaction network of the human liver. Wang et al. (2011). Mol Syst Biol	http://www.ncbi.nlm.nih.gov/pubmed/21988832
Physical Interactions	Varjosalo-Gstaiger-2013 A	0.000186966	The protein interaction landscape of the human CMGC kinase group. Varjosalo et al. (2013). Cell Rep	http://www.ncbi.nlm.nih.gov/pubmed/23602568
Physical Interactions	IREF-huri	0.000180048
Physical Interactions	Yachie-Roth-2016	0.00016025	Pooled-matrix protein interaction screens using Barcode Fusion Genetics. Yachie et al. (2016). Mol Syst Biol	http://www.ncbi.nlm.nih.gov/pubmed/27107012
Physical Interactions	Olma-Pintard-2009	0.000134675	An interaction network of the mammalian COP9 signalosome identifies Dda1 as a core subunit of multiple Cul4-based E3 ligases. Olma et al. (2009). J Cell Sci	http://www.ncbi.nlm.nih.gov/pubmed/19295130
Physical Interactions	Xie-Zhang-2017	0.000133864	FAF1 phosphorylation by AKT accumulates TGF-β type II receptor and drives breast cancer metastasis. Xie et al. (2017). Nat Commun	http://www.ncbi.nlm.nih.gov/pubmed/28443643
Physical Interactions	Zhu-Liu-2018	0.000132472	Deubiquitinating enzyme PSMD14 promotes tumor metastasis through stabilizing SNAIL in human esophageal squamous cell carcinoma. Zhu et al. (2018). Cancer Lett	http://www.ncbi.nlm.nih.gov/pubmed/29331416
Physical Interactions	Bogachek-Weigel-2014	0.000122674	Sumoylation pathway is required to maintain the basal breast cancer subtype. Bogachek et al. (2014). Cancer Cell	http://www.ncbi.nlm.nih.gov/pubmed/24835590
Physical Interactions	St-Denis-Gingras-2016	0.000122551	Phenotypic and Interaction Profiling of the Human Phosphatases Identifies Diverse Mitotic Regulators. St-Denis et al. (2016). Cell Rep	http://www.ncbi.nlm.nih.gov/pubmed/27880917
Physical Interactions	Taipale-Lindquist-2014	0.000116168	A quantitative chaperone interaction network reveals the architecture of cellular protein homeostasis pathways. Taipale et al. (2014). Cell	http://www.ncbi.nlm.nih.gov/pubmed/25036637
Physical Interactions	Wang-Xiong-2019	0.000106117	Impaired plasma membrane localization of ubiquitin ligase complex underlies 3-M syndrome development. Wang et al. (2019). J Clin Invest	http://www.ncbi.nlm.nih.gov/pubmed/31343991
Physical Interactions	Pichlmair-Superti-Furga-2012	0.000103949	Viral immune modulators perturb the human molecular network by common and unique strategies. Pichlmair et al. (2012). Nature	http://www.ncbi.nlm.nih.gov/pubmed/22810585
Physical Interactions	Miyamoto-Sato-Yanagawa-2010	9.52765e-05	A comprehensive resource of interacting protein regions for refining human transcription factor networks. Miyamoto-Sato et al. (2010). PLoS One	http://www.ncbi.nlm.nih.gov/pubmed/20195357
Physical Interactions	Kawahara-Paes Leme-2017	8.25641e-05	Mass spectrometry-based proteomics revealed Glypican-1 as a novel ADAM17 substrate. Kawahara et al. (2017). J Proteomics	http://www.ncbi.nlm.nih.gov/pubmed/27576135
Physical Interactions	Raman-Harper-2015	8.05858e-05	Systematic proteomics of the VCP-UBXD adaptor network identifies a role for UBXN10 in regulating ciliogenesis. Raman et al. (2015). Nat Cell Biol	http://www.ncbi.nlm.nih.gov/pubmed/26389662
Physical Interactions	Kumar-Maddika-2017	7.74378e-05	A Human Tyrosine Phosphatase Interactome Mapped by Proteomic Profiling. Kumar et al. (2017). J Proteome Res	http://www.ncbi.nlm.nih.gov/pubmed/28675297
Physical Interactions	Ravasi-Hayashizaki-2010	7.70973e-05	An atlas of combinatorial transcriptional regulation in mouse and man. Ravasi et al. (2010). Cell	http://www.ncbi.nlm.nih.gov/pubmed/20211142
Physical Interactions	Li-Wang-2016	7.29044e-05	Defining the Protein-Protein Interaction Network of the Human Protein Tyrosine Phosphatase Family. Li et al. (2016). Mol Cell Proteomics	http://www.ncbi.nlm.nih.gov/pubmed/27432908
Physical Interactions	Blandin-Richard-2013	5.37845e-05	A human skeletal muscle interactome centered on proteins involved in muscular dystrophies: LGMD interactome. Blandin et al. (2013). Skelet Muscle	http://www.ncbi.nlm.nih.gov/pubmed/23414517
Physical Interactions	Fragoza-Yu-2019	3.25879e-05	Extensive disruption of protein interactions by genetic variants across the allele frequency spectrum in human populations. Fragoza et al. (2019). Nat Commun	http://www.ncbi.nlm.nih.gov/pubmed/31515488
Physical Interactions	Liu-Sun-2019	3.23505e-05	CCT3 acts upstream of YAP and TFCP2 as a potential target and tumour biomarker in liver cancer. Liu et al. (2019). Cell Death Dis	http://www.ncbi.nlm.nih.gov/pubmed/31501420
Physical Interactions	Ouyang-Gill-2009	2.41101e-05	Direct binding of CoREST1 to SUMO-2/3 contributes to gene-specific repression by the LSD1/CoREST1/HDAC complex. Ouyang et al. (2009). Mol Cell	http://www.ncbi.nlm.nih.gov/pubmed/19394292
Physical Interactions	Albers-Koegl-2005	2.37869e-05	Automated yeast two-hybrid screening for nuclear receptor-interacting proteins. Albers et al. (2005). Mol Cell Proteomics	http://www.ncbi.nlm.nih.gov/pubmed/15604093
Physical Interactions	Swayampakula-Dedhar-2017	2.33624e-05	The interactome of metabolic enzyme carbonic anhydrase IX reveals novel roles in tumor cell migration and invadopodia/MMP14-mediated invasion. Swayampakula et al. (2017). Oncogene	http://www.ncbi.nlm.nih.gov/pubmed/28692057
Physical Interactions	Sahni-Vidal-2015	2.12063e-05	Widespread macromolecular interaction perturbations in human genetic disorders. Sahni et al. (2015). Cell	http://www.ncbi.nlm.nih.gov/pubmed/25910212
Physical Interactions	IREF-biogrid	1.18597e-05
Physical Interactions	Cao-Chinnaiyan-2014	9.94114e-06	The central role of EED in the orchestration of polycomb group complexes. Cao et al. (2014). Nat Commun	http://www.ncbi.nlm.nih.gov/pubmed/24457600
Co-expression	Wang-Maris-2006	0.00596691	Integrative genomics identifies distinct molecular classes of neuroblastoma and shows that multiple genes are targeted by regional alterations in DNA copy number. Wang et al. (2006). Cancer Res	http://www.ncbi.nlm.nih.gov/pubmed/16778177
Co-expression	Mallon-McKay-2013	0.00510325	StemCellDB: the human pluripotent stem cell database at the National Institutes of Health. Mallon et al. (2013). Stem Cell Res	http://www.ncbi.nlm.nih.gov/pubmed/23117585
Co-expression	Roth-Zlotnik-2006	0.00495164	Gene expression analyses reveal molecular relationships among 20 regions of the human CNS. Roth et al. (2006). Neurogenetics	http://www.ncbi.nlm.nih.gov/pubmed/16572319
Co-expression	Ramaswamy-Golub-2001	0.00479682	Multiclass cancer diagnosis using tumor gene expression signatures. Ramaswamy et al. (2001). Proc Natl Acad Sci U S A	http://www.ncbi.nlm.nih.gov/pubmed/11742071
Co-expression	Innocenti-Brown-2011	0.00463485	Identification, replication, and functional fine-mapping of expression quantitative trait loci in primary human liver tissue. Innocenti et al. (2011). PLoS Genet	http://www.ncbi.nlm.nih.gov/pubmed/21637794
Co-expression	Alizadeh-Staudt-2000	0.00461894	Distinct types of diffuse large B-cell lymphoma identified by gene expression profiling. Alizadeh et al. (2000). Nature	http://www.ncbi.nlm.nih.gov/pubmed/10676951
Co-expression	Dobbin-Giordano-2005	0.00459432	Interlaboratory comparability study of cancer gene expression analysis using oligonucleotide microarrays. Dobbin et al. (2005). Clin Cancer Res	http://www.ncbi.nlm.nih.gov/pubmed/15701842
Co-expression	Rieger-Chu-2004	0.00451485	Toxicity from radiation therapy associated with abnormal transcriptional responses to DNA damage. Rieger et al. (2004). Proc Natl Acad Sci U S A	http://www.ncbi.nlm.nih.gov/pubmed/15096622
Co-expression	Bild-Nevins-2006 B	0.00437802	Oncogenic pathway signatures in human cancers as a guide to targeted therapies. Bild et al. (2006). Nature	http://www.ncbi.nlm.nih.gov/pubmed/16273092
Co-expression	Burington-Shaughnessy-2008	0.00435831	Tumor cell gene expression changes following short-term in vivo exposure to single agent chemotherapeutics are related to survival in multiple myeloma. Burington et al. (2008). Clin Cancer Res	http://www.ncbi.nlm.nih.gov/pubmed/18676754
Co-expression	Boldrick-Relman-2002	0.00389967	Stereotyped and specific gene expression programs in human innate immune responses to bacteria. Boldrick et al. (2002). Proc Natl Acad Sci U S A	http://www.ncbi.nlm.nih.gov/pubmed/11805339
Co-expression	Arijs-Rutgeerts-2009	0.00386327	Mucosal gene expression of antimicrobial peptides in inflammatory bowel disease before and after first infliximab treatment. Arijs et al. (2009). PLoS One	http://www.ncbi.nlm.nih.gov/pubmed/19956723
Co-expression	Jiang-de Kok-2017	0.00361663	Omics-based identification of the combined effects of idiosyncratic drugs and inflammatory cytokines on the development of drug-induced liver injury. Jiang et al. (2017). Toxicol Appl Pharmacol	http://www.ncbi.nlm.nih.gov/pubmed/28733206
Co-expression	Perou-Botstein-2000	0.00358573	Molecular portraits of human breast tumours. Perou et al. (2000). Nature	http://www.ncbi.nlm.nih.gov/pubmed/10963602
Co-expression	Chen-Brown-2002	0.00346548	Gene expression patterns in human liver cancers. Chen et al. (2002). Mol Biol Cell	http://www.ncbi.nlm.nih.gov/pubmed/12058060
Co-expression	Wang-Cheung-2015	0.00340714	Genetic variation in insulin-induced kinase signaling. Wang et al. (2015). Mol Syst Biol	http://www.ncbi.nlm.nih.gov/pubmed/26202599
Co-expression	Wu-Garvey-2007	0.00283181	The effect of insulin on expression of genes and biochemical pathways in human skeletal muscle. Wu et al. (2007). Endocrine	http://www.ncbi.nlm.nih.gov/pubmed/17709892
Co-expression	Rosenwald-Staudt-2001	0.00278951	Relation of gene expression phenotype to immunoglobulin mutation genotype in B cell chronic lymphocytic leukemia. Rosenwald et al. (2001). J Exp Med	http://www.ncbi.nlm.nih.gov/pubmed/11733578
Co-expression	Ross-Perou-2001	0.0025604	A comparison of gene expression signatures from breast tumors and breast tissue derived cell lines. Ross et al. (2001). Dis Markers	http://www.ncbi.nlm.nih.gov/pubmed/11673656
Co-expression	Perou-Botstein-1999	0.00218565	Distinctive gene expression patterns in human mammary epithelial cells and breast cancers. Perou et al. (1999). Proc Natl Acad Sci U S A	http://www.ncbi.nlm.nih.gov/pubmed/10430922
Predicted	I2D-Li-Vidal-2004-CE-DATA-Worm2Human	0.00727426	A map of the interactome network of the metazoan C. elegans. Li et al. (2004). Science	http://www.ncbi.nlm.nih.gov/pubmed/14704431
Predicted	I2D-BioGRID-Yeast2Human	0.00708903	BioGRID: a general repository for interaction datasets. Stark et al. (2006). Nucleic Acids Res	http://www.ncbi.nlm.nih.gov/pubmed/16381927
Predicted	I2D-vonMering-Bork-2002-High-Yeast2Human	0.00600254	Comparative assessment of large-scale data sets of protein-protein interactions. von Mering et al. (2002). Nature	http://www.ncbi.nlm.nih.gov/pubmed/12000970
Predicted	I2D-Li-Vidal-2004-interolog-Worm2Human	0.00514489	A map of the interactome network of the metazoan C. elegans. Li et al. (2004). Science	http://www.ncbi.nlm.nih.gov/pubmed/14704431
Predicted	I2D-vonMering-Bork-2002-Medium-Yeast2Human	0.00404437	Comparative assessment of large-scale data sets of protein-protein interactions. von Mering et al. (2002). Nature	http://www.ncbi.nlm.nih.gov/pubmed/12000970
Predicted	I2D-Tarassov-PCA-Yeast2Human	0.0029101	An in vivo map of the yeast protein interactome. Tarassov et al. (2008). Science	http://www.ncbi.nlm.nih.gov/pubmed/18467557
Predicted	Wu-Stein-2010	0.00239396	A human functional protein interaction network and its application to cancer data analysis. Wu et al. (2010). Genome Biol	http://www.ncbi.nlm.nih.gov/pubmed/20482850
Predicted	I2D-vonMering-Bork-2002-Low-Yeast2Human	0.00182897	Comparative assessment of large-scale data sets of protein-protein interactions. von Mering et al. (2002). Nature	http://www.ncbi.nlm.nih.gov/pubmed/12000970
Predicted	I2D-Wang-Orkin-2006-EScmplxIP-Mouse2Human	0.00177133	A protein interaction network for pluripotency of embryonic stem cells. Wang et al. (2006). Nature	http://www.ncbi.nlm.nih.gov/pubmed/17093407
Predicted	I2D-IntAct-Mouse2Human	0.00155394	The IntAct molecular interaction database in 2010. Aranda et al. (2010). Nucleic Acids Res	http://www.ncbi.nlm.nih.gov/pubmed/19850723
Predicted	I2D-INNATEDB-Mouse2Human	0.00149209	InnateDB: facilitating systems-level analyses of the mammalian innate immune response. Lynn et al. (2008). Mol Syst Biol	http://www.ncbi.nlm.nih.gov/pubmed/18766178
Predicted	I2D-BioGRID-Rat2Human	0.00137512	BioGRID: a general repository for interaction datasets. Stark et al. (2006). Nucleic Acids Res	http://www.ncbi.nlm.nih.gov/pubmed/16381927
Predicted	I2D-BioGRID-Mouse2Human	0.00137457	BioGRID: a general repository for interaction datasets. Stark et al. (2006). Nucleic Acids Res	http://www.ncbi.nlm.nih.gov/pubmed/16381927
Predicted	Stuart-Kim-2003	0.00137187	A gene-coexpression network for global discovery of conserved genetic modules. Stuart et al. (2003). Science	http://www.ncbi.nlm.nih.gov/pubmed/12934013
Predicted	I2D-Yu-Vidal-2008-GoldStd-Yeast2Human	0.00115284	High-quality binary protein interaction map of the yeast interactome network. Yu et al. (2008). Science	http://www.ncbi.nlm.nih.gov/pubmed/18719252
Predicted	I2D-Krogan-Greenblatt-2006-Core-Yeast2Human	0.000985064	Global landscape of protein complexes in the yeast Saccharomyces cerevisiae. Krogan et al. (2006). Nature	http://www.ncbi.nlm.nih.gov/pubmed/16554755
Predicted	I2D-BioGRID-Fly2Human	0.000861651	BioGRID: a general repository for interaction datasets. Stark et al. (2006). Nucleic Acids Res	http://www.ncbi.nlm.nih.gov/pubmed/16381927
Predicted	I2D-BIND-Rat2Human	0.000846115	BIND--a data specification for storing and describing biomolecular interactions, molecular complexes and pathways. Bader et al. (2000). Bioinformatics	http://www.ncbi.nlm.nih.gov/pubmed/10871269
Predicted	I2D-IntAct-Yeast2Human	0.000816815	The IntAct molecular interaction database in 2010. Aranda et al. (2010). Nucleic Acids Res	http://www.ncbi.nlm.nih.gov/pubmed/19850723
Predicted	I2D-IntAct-Rat2Human	0.00077116	The IntAct molecular interaction database in 2010. Aranda et al. (2010). Nucleic Acids Res	http://www.ncbi.nlm.nih.gov/pubmed/19850723
Predicted	I2D-Chen-Pawson-2009-PiwiScreen-Mouse2Human	0.00057298	Mouse Piwi interactome identifies binding mechanism of Tdrkh Tudor domain to arginine methylated Miwi. Chen et al. (2009). Proc Natl Acad Sci U S A	http://www.ncbi.nlm.nih.gov/pubmed/19918066
Predicted	I2D-BIND-Mouse2Human	0.00053627	BIND--a data specification for storing and describing biomolecular interactions, molecular complexes and pathways. Bader et al. (2000). Bioinformatics	http://www.ncbi.nlm.nih.gov/pubmed/10871269
Predicted	I2D-Krogan-Greenblatt-2006-NonCore-Yeast2Human	0.000441167	Global landscape of protein complexes in the yeast Saccharomyces cerevisiae. Krogan et al. (2006). Nature	http://www.ncbi.nlm.nih.gov/pubmed/16554755
Predicted	I2D-MGI-Mouse2Human	0.000380262	Ontological visualization of protein-protein interactions. Drabkin et al. (2005). BMC Bioinformatics	http://www.ncbi.nlm.nih.gov/pubmed/15707487
Predicted	I2D-MINT-Rat2Human	0.000367694	MINT: a Molecular INTeraction database. Zanzoni et al. (2002). FEBS Lett	http://www.ncbi.nlm.nih.gov/pubmed/11911893
Predicted	I2D-BIND-Worm2Human	0.000231111	BIND--a data specification for storing and describing biomolecular interactions, molecular complexes and pathways. Bader et al. (2000). Bioinformatics	http://www.ncbi.nlm.nih.gov/pubmed/10871269
Predicted	I2D-BIND-Yeast2Human	9.39502e-05	BIND--a data specification for storing and describing biomolecular interactions, molecular complexes and pathways. Bader et al. (2000). Bioinformatics	http://www.ncbi.nlm.nih.gov/pubmed/10871269
Predicted	I2D-Formstecher-Daviet-2005-Embryo-Fly2Human	2.56132e-05	Protein interaction mapping: a Drosophila case study. Formstecher et al. (2005). Genome Res	http://www.ncbi.nlm.nih.gov/pubmed/15710747
Co-localization	Zhang-Shang-2006	0.0143881	The catalytic subunit of the proteasome is engaged in the entire process of estrogen receptor-regulated transcription. Zhang et al. (2006). EMBO J	http://www.ncbi.nlm.nih.gov/pubmed/16957778
Co-localization	Schadt-Shoemaker-2004	0.0110756	A comprehensive transcript index of the human genome generated using microarrays and computational approaches. Schadt et al. (2004). Genome Biol	http://www.ncbi.nlm.nih.gov/pubmed/15461792
Co-localization	Johnson-Shoemaker-2003	0.0071162	Genome-wide survey of human alternative pre-mRNA splicing with exon junction microarrays. Johnson et al. (2003). Science	http://www.ncbi.nlm.nih.gov/pubmed/14684825
Co-localization	Chen-Huang-2014	0.00372776	Using an in situ proximity ligation assay to systematically profile endogenous protein-protein interactions in a pathway network. Chen et al. (2014). J Proteome Res	http://www.ncbi.nlm.nih.gov/pubmed/25241761
Genetic Interactions	Shen-Mali-2017	0.00317352	Combinatorial CRISPR-Cas9 screens for de novo mapping of genetic interactions. Shen et al. (2017). Nat Methods	http://www.ncbi.nlm.nih.gov/pubmed/28319113
Genetic Interactions	Toyoshima-Grandori-2012	0.00274158	Functional genomics identifies therapeutic targets for MYC-driven cancer. Toyoshima et al. (2012). Proc Natl Acad Sci U S A	http://www.ncbi.nlm.nih.gov/pubmed/22623531
Genetic Interactions	Matsuoka-Elledge-2007	0.00253542	ATM and ATR substrate analysis reveals extensive protein networks responsive to DNA damage. Matsuoka et al. (2007). Science	http://www.ncbi.nlm.nih.gov/pubmed/17525332
Genetic Interactions	Vizeacoumar-Moffat-2013	0.00251562	A negative genetic interaction map in isogenic cancer cell lines reveals cancer cell vulnerabilities. Vizeacoumar et al. (2013). Mol Syst Biol	http://www.ncbi.nlm.nih.gov/pubmed/24104479
Genetic Interactions	Xie-Green-2012	0.00230563	A synthetic interaction screen identifies factors selectively required for proliferation and TERT transcription in p53-deficient human cancer cells. Xie et al. (2012). PLoS Genet	http://www.ncbi.nlm.nih.gov/pubmed/23284306
Genetic Interactions	Srivas-Ideker-2016	0.00225871	A Network of Conserved Synthetic Lethal Interactions for Exploration of Precision Cancer Therapy. Srivas et al. (2016). Mol Cell	http://www.ncbi.nlm.nih.gov/pubmed/27453043
Genetic Interactions	BIOGRID-SMALL-SCALE-STUDIES	0.00220894
Genetic Interactions	IREF-SMALL-SCALE-STUDIES	0.00215546
Genetic Interactions	Han-Bassik-2017 A	0.0021514	Synergistic drug combinations for cancer identified in a CRISPR screen for pairwise genetic interactions. Han et al. (2017). Nat Biotechnol	http://www.ncbi.nlm.nih.gov/pubmed/28319085
Genetic Interactions	Du-Krogan-2017	0.00112821	Genetic interaction mapping in mammalian cells using CRISPR interference. Du et al. (2017). Nat Methods	http://www.ncbi.nlm.nih.gov/pubmed/28481362
Genetic Interactions	Horlbeck-Gilbert-2018 A	0.00109092	Mapping the Genetic Landscape of Human Cells. Horlbeck et al. (2018). Cell	http://www.ncbi.nlm.nih.gov/pubmed/30033366
Genetic Interactions	Horlbeck-Gilbert-2018 B	0.00100043	Mapping the Genetic Landscape of Human Cells. Horlbeck et al. (2018). Cell	http://www.ncbi.nlm.nih.gov/pubmed/30033366
Genetic Interactions	Blomen-Brummelkamp-2015	0.000934955	Gene essentiality and synthetic lethality in haploid human cells. Blomen et al. (2015). Science	http://www.ncbi.nlm.nih.gov/pubmed/26472760
Genetic Interactions	Han-Bassik-2017 B	0.000675673	Synergistic drug combinations for cancer identified in a CRISPR screen for pairwise genetic interactions. Han et al. (2017). Nat Biotechnol	http://www.ncbi.nlm.nih.gov/pubmed/28319085
Genetic Interactions	Willingham-Muchowski-2003	0.000593993	Yeast genes that enhance the toxicity of a mutant huntingtin fragment or alpha-synuclein. Willingham et al. (2003). Science	http://www.ncbi.nlm.nih.gov/pubmed/14657499
Genetic Interactions	Xiao-Brown-2018	0.000585714	Estrogen-regulated feedback loop limits the efficacy of estrogen receptor-targeted breast cancer therapy. Xiao et al. (2018). Proc Natl Acad Sci U S A	http://www.ncbi.nlm.nih.gov/pubmed/29987050
Genetic Interactions	Achuthankutty-Mailand-2019	0.000317807	Regulation of ETAA1-mediated ATR activation couples DNA replication fidelity and genome stability. Achuthankutty et al. (2019). J Cell Biol	http://www.ncbi.nlm.nih.gov/pubmed/31615875
Genetic Interactions	Luo-Elledge-2009	0.000261378	A genome-wide RNAi screen identifies multiple synthetic lethal interactions with the Ras oncogene. Luo et al. (2009). Cell	http://www.ncbi.nlm.nih.gov/pubmed/19490893
Genetic Interactions	Lin-Smith-2010	8.55748e-05	A genome-wide map of human genetic interactions inferred from radiation hybrid genotypes. Lin et al. (2010). Genome Res	http://www.ncbi.nlm.nih.gov/pubmed/20508145
Pathway	Wu-Stein-2010	0.00599241	A human functional protein interaction network and its application to cancer data analysis. Wu et al. (2010). Genome Biol	http://www.ncbi.nlm.nih.gov/pubmed/20482850
Pathway	NCI_NATURE	0.00387222
Pathway	REACTOME	0.00378056
Pathway	IMID	0.0027244
Pathway	CELL_MAP	0.00232421
Pathway	HUMANCYC	8.37619e-05
Shared protein domains	INTERPRO	0.00387898
Shared protein domains	PFAM	0.00210224
Genes data
Symbol	Description	Score	Functions	Links
TRIM26		0.922326		http://www.ncbi.nlm.nih.gov/sites/entrez?db=gene&cmd=search&term=7726
CEBPD		0.89084		http://www.ncbi.nlm.nih.gov/sites/entrez?db=gene&cmd=search&term=1052
KLF5		0.00668063		http://www.ncbi.nlm.nih.gov/sites/entrez?db=gene&cmd=search&term=688
EBF1		0.00595779		http://www.ncbi.nlm.nih.gov/sites/entrez?db=gene&cmd=search&term=1879
MIA		0.00187352		http://www.ncbi.nlm.nih.gov/sites/entrez?db=gene&cmd=search&term=8190
CEBPB		0.00171155	fat cell differentiation, hepaticobiliary system development, myeloid cell differentiation, myeloid leukocyte differentiation, regulation of fat cell differentiation, transcription regulator complex	http://www.ncbi.nlm.nih.gov/sites/entrez?db=gene&cmd=search&term=1051
CEBPA		0.00137375	hepaticobiliary system development, myeloid cell differentiation, myeloid leukocyte differentiation, negative regulation of cyclin-dependent protein kinase activity, transcription regulator complex	http://www.ncbi.nlm.nih.gov/sites/entrez?db=gene&cmd=search&term=1050
ALOX5AP		0.00116232	fatty acid binding, fatty acid derivative binding, long-chain fatty acid binding	http://www.ncbi.nlm.nih.gov/sites/entrez?db=gene&cmd=search&term=241
NCOA3		0.00106556		http://www.ncbi.nlm.nih.gov/sites/entrez?db=gene&cmd=search&term=8202
INCA1		0.000953273	negative regulation of cyclin-dependent protein kinase activity	http://www.ncbi.nlm.nih.gov/sites/entrez?db=gene&cmd=search&term=388324
CEBPE		0.000935461	myeloid cell differentiation, myeloid leukocyte differentiation	http://www.ncbi.nlm.nih.gov/sites/entrez?db=gene&cmd=search&term=1053
UBR5		0.000925201		http://www.ncbi.nlm.nih.gov/sites/entrez?db=gene&cmd=search&term=51366
ARFGAP3		0.000921592		http://www.ncbi.nlm.nih.gov/sites/entrez?db=gene&cmd=search&term=26286
PHF10		0.000912197		http://www.ncbi.nlm.nih.gov/sites/entrez?db=gene&cmd=search&term=55274
SFTPD		0.000876557		http://www.ncbi.nlm.nih.gov/sites/entrez?db=gene&cmd=search&term=6441
CEBPG		0.000784463	hepaticobiliary system development, myeloid cell differentiation	http://www.ncbi.nlm.nih.gov/sites/entrez?db=gene&cmd=search&term=1054
KDM6B		0.000687355		http://www.ncbi.nlm.nih.gov/sites/entrez?db=gene&cmd=search&term=23135
PPARG		0.000677355	fat cell differentiation, fatty acid binding, fatty acid derivative binding, long-chain fatty acid binding, myeloid cell differentiation, myeloid leukocyte differentiation, regulation of fat cell differentiation, transcription regulator complex	http://www.ncbi.nlm.nih.gov/sites/entrez?db=gene&cmd=search&term=5468
CYP19A1		0.000656932		http://www.ncbi.nlm.nih.gov/sites/entrez?db=gene&cmd=search&term=1588
MYOF		0.000612604		http://www.ncbi.nlm.nih.gov/sites/entrez?db=gene&cmd=search&term=26509
TBP		0.000594149	transcription regulator complex	http://www.ncbi.nlm.nih.gov/sites/entrez?db=gene&cmd=search&term=6908
CCDC85B		0.00059149	fat cell differentiation, regulation of fat cell differentiation	http://www.ncbi.nlm.nih.gov/sites/entrez?db=gene&cmd=search&term=11007
Interactions data
Gene 1	Gene 2	Weight	Network group	Network
CEBPB	CEBPD	0.00504453	Co-expression	Wang-Maris-2006
CEBPA	TRIM26	0.0188696	Co-expression	Wang-Maris-2006
ALOX5AP	CEBPB	0.00650417	Co-expression	Wang-Maris-2006
CEBPB	CEBPD	0.0150193	Co-expression	Mallon-McKay-2013
CEBPE	CEBPD	0.0149659	Co-expression	Mallon-McKay-2013
CEBPE	CEBPB	0.0166491	Co-expression	Mallon-McKay-2013
SFTPD	ALOX5AP	0.00705814	Co-expression	Mallon-McKay-2013
PPARG	EBF1	0.0117466	Co-expression	Mallon-McKay-2013
CEBPB	CEBPD	0.0124912	Co-expression	Roth-Zlotnik-2006
KDM6B	CEBPD	0.0185849	Co-expression	Roth-Zlotnik-2006
KDM6B	CEBPB	0.0156414	Co-expression	Roth-Zlotnik-2006
PPARG	EBF1	0.00856257	Co-expression	Roth-Zlotnik-2006
PPARG	CEBPA	0.00900556	Co-expression	Roth-Zlotnik-2006
ARFGAP3	CEBPD	0.0087852	Co-expression	Ramaswamy-Golub-2001
CEBPE	CEBPB	0.028577	Co-expression	Innocenti-Brown-2011
UBR5	NCOA3	0.0167944	Co-expression	Alizadeh-Staudt-2000
CCDC85B	SFTPD	0.0139451	Co-expression	Alizadeh-Staudt-2000
CEBPB	CEBPD	0.0168331	Co-expression	Dobbin-Giordano-2005
SFTPD	ALOX5AP	0.00856824	Co-expression	Dobbin-Giordano-2005
MIA	CEBPD	0.00737934	Co-expression	Rieger-Chu-2004
MYOF	CEBPD	0.0105745	Co-expression	Bild-Nevins-2006 B
CEBPA	KLF5	0.00915494	Co-expression	Burington-Shaughnessy-2008
CEBPG	CEBPB	0.0215081	Co-expression	Burington-Shaughnessy-2008
NCOA3	CEBPD	0.0062136	Co-expression	Boldrick-Relman-2002
KDM6B	SFTPD	0.014761	Co-expression	Boldrick-Relman-2002
CEBPB	CEBPD	0.00523912	Co-expression	Arijs-Rutgeerts-2009
KDM6B	CEBPB	0.00599648	Co-expression	Arijs-Rutgeerts-2009
UBR5	TRIM26	0.0136021	Co-expression	Perou-Botstein-2000
TBP	UBR5	0.0196465	Co-expression	Perou-Botstein-2000
PPARG	NCOA3	0.0247355	Co-expression	Chen-Brown-2002
PPARG	UBR5	0.00900114	Co-expression	Chen-Brown-2002
MYOF	CEBPB	0.0144991	Co-expression	Chen-Brown-2002
CEBPB	CEBPD	0.0105332	Co-expression	Wang-Cheung-2015
KDM6B	CEBPB	0.0105403	Co-expression	Wang-Cheung-2015
CEBPB	CEBPD	0.0193761	Co-expression	Wu-Garvey-2007
MYOF	ARFGAP3	0.014265	Co-expression	Wu-Garvey-2007
CEBPD	TRIM26	0.00773329	Co-expression	Rosenwald-Staudt-2001
CCDC85B	SFTPD	0.0183806	Co-expression	Rosenwald-Staudt-2001
UBR5	TRIM26	0.0162006	Co-expression	Ross-Perou-2001
EBF1	CEBPD	0.00846609	Co-expression	Perou-Botstein-1999
CEBPE	ALOX5AP	0.00890779	Co-localization	Johnson-Shoemaker-2003
MYOF	PPARG	0.0166616	Co-localization	Johnson-Shoemaker-2003
NCOA3	CEBPD	0.563016	Genetic Interactions	BIOGRID-SMALL-SCALE-STUDIES
NCOA3	CEBPA	0.294239	Genetic Interactions	BIOGRID-SMALL-SCALE-STUDIES
EBF1	TRIM26	0.00070981	Genetic Interactions	Lin-Smith-2010
CEBPA	KLF5	0.00043024	Genetic Interactions	Lin-Smith-2010
CEBPA	EBF1	0.000341928	Genetic Interactions	Lin-Smith-2010
CEBPA	CEBPB	0.00133246	Genetic Interactions	Lin-Smith-2010
ALOX5AP	EBF1	0.000361441	Genetic Interactions	Lin-Smith-2010
NCOA3	CEBPD	0.000923634	Genetic Interactions	Lin-Smith-2010
ARFGAP3	EBF1	0.00168675	Genetic Interactions	Lin-Smith-2010
SFTPD	INCA1	0.0132911	Genetic Interactions	Lin-Smith-2010
CEBPG	ALOX5AP	0.000828468	Genetic Interactions	Lin-Smith-2010
CYP19A1	EBF1	0.00021476	Genetic Interactions	Lin-Smith-2010
CYP19A1	SFTPD	0.000411246	Genetic Interactions	Lin-Smith-2010
MYOF	CEBPB	0.00112975	Genetic Interactions	Lin-Smith-2010
MYOF	ALOX5AP	0.00041788	Genetic Interactions	Lin-Smith-2010
MYOF	UBR5	0.000765264	Genetic Interactions	Lin-Smith-2010
TBP	EBF1	0.000916541	Genetic Interactions	Lin-Smith-2010
MIA	CEBPD	0.366664	Pathway	Wu-Stein-2010
CEBPB	TRIM26	0.112878	Pathway	Wu-Stein-2010
CEBPB	MIA	0.111115	Pathway	Wu-Stein-2010
CEBPA	TRIM26	0.0758711	Pathway	Wu-Stein-2010
ALOX5AP	CEBPD	0.24112	Pathway	Wu-Stein-2010
ALOX5AP	CEBPA	0.0491143	Pathway	Wu-Stein-2010
CEBPE	ALOX5AP	0.393021	Pathway	Wu-Stein-2010
SFTPD	CEBPD	0.17871	Pathway	Wu-Stein-2010
SFTPD	CEBPB	0.0541571	Pathway	Wu-Stein-2010
SFTPD	CEBPA	0.0364018	Pathway	Wu-Stein-2010
CYP19A1	CEBPD	0.132631	Pathway	Wu-Stein-2010
CYP19A1	CEBPB	0.0401932	Pathway	Wu-Stein-2010
CYP19A1	PPARG	0.0332826	Pathway	Wu-Stein-2010
TBP	CEBPD	0.200347	Pathway	NCI_NATURE
KLF5	CEBPD	0.580714	Pathway	REACTOME
EBF1	CEBPD	0.492828	Pathway	REACTOME
CEBPB	KLF5	0.282174	Pathway	REACTOME
CEBPB	EBF1	0.23947	Pathway	REACTOME
CEBPA	EBF1	0.0898388	Pathway	REACTOME
NCOA3	CEBPA	0.0194982	Pathway	REACTOME
KLF5	CEBPD	0.547726	Physical Interactions	IREF-reactome
EBF1	CEBPD	0.475249	Physical Interactions	IREF-reactome
CEBPB	KLF5	0.161047	Physical Interactions	IREF-reactome
CEBPB	EBF1	0.139737	Physical Interactions	IREF-reactome
CEBPA	EBF1	0.0922754	Physical Interactions	IREF-reactome
NCOA3	CEBPA	0.0196473	Physical Interactions	IREF-reactome
PPARG	CEBPD	0.0767487	Physical Interactions	IREF-reactome
PPARG	KLF5	0.0876896	Physical Interactions	IREF-reactome
PPARG	EBF1	0.0760861	Physical Interactions	IREF-reactome
PPARG	CEBPB	0.0225663	Physical Interactions	IREF-reactome
PPARG	CEBPA	0.0149017	Physical Interactions	IREF-reactome
PPARG	NCOA3	0.0162002	Physical Interactions	IREF-reactome
KLF5	CEBPD	0.547726	Physical Interactions	Vastrik-Stein-2007
EBF1	CEBPD	0.475249	Physical Interactions	Vastrik-Stein-2007
CEBPB	KLF5	0.161047	Physical Interactions	Vastrik-Stein-2007
CEBPB	EBF1	0.139737	Physical Interactions	Vastrik-Stein-2007
CEBPA	EBF1	0.0922754	Physical Interactions	Vastrik-Stein-2007
NCOA3	CEBPA	0.0196473	Physical Interactions	Vastrik-Stein-2007
PPARG	CEBPD	0.0767487	Physical Interactions	Vastrik-Stein-2007
PPARG	KLF5	0.0876896	Physical Interactions	Vastrik-Stein-2007
PPARG	EBF1	0.0760861	Physical Interactions	Vastrik-Stein-2007
PPARG	CEBPB	0.0225663	Physical Interactions	Vastrik-Stein-2007
PPARG	CEBPA	0.0149017	Physical Interactions	Vastrik-Stein-2007
PPARG	NCOA3	0.0162002	Physical Interactions	Vastrik-Stein-2007
CEBPB	CEBPD	0.159331	Physical Interactions	IREF-hpidb
CEBPA	CEBPD	0.166003	Physical Interactions	IREF-hpidb
CEBPA	CEBPB	0.149972	Physical Interactions	IREF-hpidb
CEBPG	CEBPD	0.120674	Physical Interactions	IREF-hpidb
CEBPG	CEBPB	0.10902	Physical Interactions	IREF-hpidb
CEBPG	CEBPA	0.113585	Physical Interactions	IREF-hpidb
ARFGAP3	TRIM26	0.42519	Physical Interactions	Hein-Mann-2015
PHF10	TRIM26	0.42519	Physical Interactions	Hein-Mann-2015
INCA1	TRIM26	0.362129	Physical Interactions	IREF-quickgo
CEBPD	TRIM26	0.483535	Physical Interactions	IREF-dip
UBR5	CEBPD	0.483535	Physical Interactions	IREF-dip
MYOF	CEBPD	0.374711	Physical Interactions	Hubel-Pichlmair-2019
CCDC85B	CEBPD	0.374711	Physical Interactions	Hubel-Pichlmair-2019
CEBPD	TRIM26	0.130777	Physical Interactions	BIOGRID-SMALL-SCALE-STUDIES
CEBPB	CEBPD	0.0169811	Physical Interactions	BIOGRID-SMALL-SCALE-STUDIES
CEBPB	KLF5	0.0103485	Physical Interactions	BIOGRID-SMALL-SCALE-STUDIES
CEBPA	KLF5	0.0111725	Physical Interactions	BIOGRID-SMALL-SCALE-STUDIES
CEBPA	CEBPB	0.00510614	Physical Interactions	BIOGRID-SMALL-SCALE-STUDIES
INCA1	TRIM26	0.176363	Physical Interactions	BIOGRID-SMALL-SCALE-STUDIES
CEBPE	CEBPA	0.0179474	Physical Interactions	BIOGRID-SMALL-SCALE-STUDIES
UBR5	CEBPD	0.0159359	Physical Interactions	BIOGRID-SMALL-SCALE-STUDIES
CEBPG	KLF5	0.121697	Physical Interactions	BIOGRID-SMALL-SCALE-STUDIES
CEBPG	CEBPB	0.0556186	Physical Interactions	BIOGRID-SMALL-SCALE-STUDIES
CEBPG	CEBPE	0.195492	Physical Interactions	BIOGRID-SMALL-SCALE-STUDIES
PPARG	KLF5	0.00459739	Physical Interactions	BIOGRID-SMALL-SCALE-STUDIES
PPARG	CEBPB	0.00210113	Physical Interactions	BIOGRID-SMALL-SCALE-STUDIES
PPARG	NCOA3	0.00238007	Physical Interactions	BIOGRID-SMALL-SCALE-STUDIES
PPARG	UBR5	0.00197181	Physical Interactions	BIOGRID-SMALL-SCALE-STUDIES
TBP	KLF5	0.00788824	Physical Interactions	BIOGRID-SMALL-SCALE-STUDIES
CEBPE	CEBPD	0.199002	Physical Interactions	IREF-innatedb
CEBPB	CEBPD	0.0880825	Physical Interactions	IREF-bind-translation
CEBPA	CEBPD	0.104958	Physical Interactions	IREF-bind-translation
CEBPA	CEBPB	0.0820565	Physical Interactions	IREF-bind-translation
CEBPE	CEBPD	0.0855095	Physical Interactions	IREF-bind-translation
CEBPE	CEBPB	0.0668513	Physical Interactions	IREF-bind-translation
CEBPE	CEBPA	0.0796595	Physical Interactions	IREF-bind-translation
CEBPG	CEBPD	0.0551122	Physical Interactions	IREF-bind-translation
CEBPG	CEBPB	0.0430867	Physical Interactions	IREF-bind-translation
CEBPG	CEBPA	0.0513418	Physical Interactions	IREF-bind-translation
CEBPG	CEBPE	0.0418281	Physical Interactions	IREF-bind-translation
PPARG	NCOA3	0.0463855	Physical Interactions	IREF-bind-translation
CEBPB	CEBPD	0.0967034	Physical Interactions	IREF-bind
CEBPA	CEBPD	0.117695	Physical Interactions	IREF-bind
CEBPA	CEBPB	0.0809099	Physical Interactions	IREF-bind
CEBPE	CEBPD	0.097233	Physical Interactions	IREF-bind
CEBPE	CEBPB	0.0668433	Physical Interactions	IREF-bind
CEBPE	CEBPA	0.081353	Physical Interactions	IREF-bind
CEBPG	CEBPD	0.0619457	Physical Interactions	IREF-bind
CEBPG	CEBPB	0.0425849	Physical Interactions	IREF-bind
CEBPG	CEBPA	0.0518287	Physical Interactions	IREF-bind
CEBPG	CEBPE	0.0428181	Physical Interactions	IREF-bind
TBP	NCOA3	0.0226717	Physical Interactions	Lim-Zoghbi-2006
PPARG	NCOA3	0.025197	Physical Interactions	IREF-spike
TBP	NCOA3	0.017483	Physical Interactions	IREF-spike
PPARG	NCOA3	0.115074	Physical Interactions	Albers-Koegl-2005
CEBPD	TRIM26	0.043968	Physical Interactions	IREF-biogrid
CEBPB	CEBPD	0.0448537	Physical Interactions	IREF-biogrid
CEBPB	KLF5	0.03063	Physical Interactions	IREF-biogrid
CEBPA	KLF5	0.0182077	Physical Interactions	IREF-biogrid
CEBPA	CEBPB	0.01607	Physical Interactions	IREF-biogrid
INCA1	TRIM26	0.0261478	Physical Interactions	IREF-biogrid
CEBPE	CEBPA	0.0150195	Physical Interactions	IREF-biogrid
CEBPG	KLF5	0.0520371	Physical Interactions	IREF-biogrid
CEBPG	CEBPB	0.0459276	Physical Interactions	IREF-biogrid
CEBPG	CEBPA	0.0273012	Physical Interactions	IREF-biogrid
CEBPG	CEBPE	0.0429252	Physical Interactions	IREF-biogrid
PPARG	KLF5	0.0109244	Physical Interactions	IREF-biogrid
PPARG	CEBPB	0.00964178	Physical Interactions	IREF-biogrid
PPARG	NCOA3	0.00571805	Physical Interactions	IREF-biogrid
TBP	KLF5	0.0136427	Physical Interactions	IREF-biogrid
CCDC85B	CEBPD	0.0187261	Physical Interactions	IREF-biogrid
CEBPB	CEBPD	0.0738185	Predicted	Wu-Stein-2010
CEBPA	CEBPD	0.0757892	Predicted	Wu-Stein-2010
CEBPA	CEBPB	0.0355074	Predicted	Wu-Stein-2010
CEBPE	CEBPD	0.175397	Predicted	Wu-Stein-2010
CEBPG	CEBPD	0.151109	Predicted	Wu-Stein-2010
CEBPG	CEBPB	0.070795	Predicted	Wu-Stein-2010
PPARG	NCOA3	0.0675795	Predicted	Wu-Stein-2010
TBP	KLF5	0.0308474	Predicted	Wu-Stein-2010
CEBPB	EBF1	0.0666965	Predicted	I2D-INNATEDB-Mouse2Human
CEBPA	EBF1	0.0786167	Predicted	I2D-INNATEDB-Mouse2Human
CEBPA	CEBPB	0.0153416	Predicted	I2D-INNATEDB-Mouse2Human
PPARG	CEBPB	0.113649	Predicted	I2D-INNATEDB-Mouse2Human
PPARG	CEBPA	0.133961	Predicted	I2D-INNATEDB-Mouse2Human
TBP	CEBPG	0.128237	Predicted	I2D-INNATEDB-Mouse2Human
CEBPA	CEBPB	0.0685801	Predicted	I2D-BioGRID-Mouse2Human
NCOA3	CEBPD	0.0494155	Predicted	I2D-BioGRID-Mouse2Human
NCOA3	CEBPA	0.0242252	Predicted	I2D-BioGRID-Mouse2Human
KDM6B	TRIM26	0.516156	Predicted	I2D-BioGRID-Mouse2Human
CEBPB	KLF5	0.45895	Predicted	I2D-BIND-Mouse2Human
CEBPB	CEBPD	0.0540685	Shared protein domains	INTERPRO
CEBPA	CEBPD	0.0540685	Shared protein domains	INTERPRO
CEBPA	CEBPB	0.0540685	Shared protein domains	INTERPRO
CEBPE	CEBPD	0.0540685	Shared protein domains	INTERPRO
CEBPE	CEBPB	0.0540685	Shared protein domains	INTERPRO
CEBPE	CEBPA	0.0540685	Shared protein domains	INTERPRO
CEBPG	CEBPD	0.0188194	Shared protein domains	INTERPRO
CEBPG	CEBPB	0.0188194	Shared protein domains	INTERPRO
CEBPG	CEBPA	0.0188194	Shared protein domains	INTERPRO
CEBPG	CEBPE	0.0188194	Shared protein domains	INTERPRO
CEBPB	CEBPD	0.0245599	Shared protein domains	PFAM
CEBPA	CEBPD	0.0245599	Shared protein domains	PFAM
CEBPA	CEBPB	0.0245599	Shared protein domains	PFAM
CEBPE	CEBPD	0.0245599	Shared protein domains	PFAM
CEBPE	CEBPB	0.0245599	Shared protein domains	PFAM
CEBPE	CEBPA	0.0245599	Shared protein domains	PFAM
CEBPG	CEBPD	0.0245599	Shared protein domains	PFAM
CEBPG	CEBPB	0.0245599	Shared protein domains	PFAM
CEBPG	CEBPA	0.0245599	Shared protein domains	PFAM
CEBPG	CEBPE	0.0245599	Shared protein domains	PFAM
Networks data
Group	Name	Weight	Reference	PubMed	Source	Note
Physical Interactions	McFarland-Nussbaum-2008	0.0443036	Proteomics analysis identifies phosphorylation-dependent alpha-synuclein protein interactions. McFarland et al. (2008). Mol Cell Proteomics	http://www.ncbi.nlm.nih.gov/pubmed/18614564
Physical Interactions	Husi-Grant-2000	0.0357415	Proteomic analysis of NMDA receptor-adhesion protein signaling complexes. Husi et al. (2000). Nat Neurosci	http://www.ncbi.nlm.nih.gov/pubmed/10862698
Physical Interactions	Rudra-Rudensky-2012	0.0262957	Transcription factor Foxp3 and its protein partners form a complex regulatory network. Rudra et al. (2012). Nat Immunol	http://www.ncbi.nlm.nih.gov/pubmed/22922362
Physical Interactions	Ahn-Lee-2008	0.0260921	The tumour suppressor PTEN mediates a negative regulation of the E3 ubiquitin-protein ligase Nedd4. Ahn et al. (2008). Biochem J	http://www.ncbi.nlm.nih.gov/pubmed/18307411
Physical Interactions	Narayan-Bennett-2012	0.0232191	Short-chain 3-hydroxyacyl-coenzyme A dehydrogenase associates with a protein super-complex integrating multiple metabolic pathways. Narayan et al. (2012). PLoS One	http://www.ncbi.nlm.nih.gov/pubmed/22496890
Physical Interactions	Maziuk-Wolozin-2018	0.0228863	RNA binding proteins co-localize with small tau inclusions in tauopathy. Maziuk et al. (2018). Acta Neuropathol Commun	http://www.ncbi.nlm.nih.gov/pubmed/30068389
Physical Interactions	Visser-Wojtowicz-2015	0.021808	An extracellular biochemical screen reveals that FLRTs and Unc5s mediate neuronal subtype recognition in the retina. Visser et al. (2015). Elife	http://www.ncbi.nlm.nih.gov/pubmed/26633812
Physical Interactions	Kaltenbach-Hughes-2007	0.0190382	Huntingtin interacting proteins are genetic modifiers of neurodegeneration. Kaltenbach et al. (2007). PLoS Genet	http://www.ncbi.nlm.nih.gov/pubmed/17500595
Physical Interactions	Lee-Han-2017	0.0173836	Characterization of the zinc-induced Shank3 interactome of mouse synaptosome. Lee et al. (2017). Biochem Biophys Res Commun	http://www.ncbi.nlm.nih.gov/pubmed/29111324
Physical Interactions	Li-Coba-2016	0.0159617	Long-term potentiation modulates synaptic phosphorylation networks and reshapes the structure of the postsynaptic interactome. Li et al. (2016). Sci Signal	http://www.ncbi.nlm.nih.gov/pubmed/27507650
Physical Interactions	Ding-Wang-2012	0.0141048	Oct4 links multiple epigenetic pathways to the pluripotency network. Ding et al. (2012). Cell Res	http://www.ncbi.nlm.nih.gov/pubmed/22083510
Physical Interactions	Mikula-Ostrowski-2015	0.013792	Beads-free protein immunoprecipitation for a mass spectrometry-based interactome and posttranslational modifications analysis. Mikula et al. (2015). Proteome Sci	http://www.ncbi.nlm.nih.gov/pubmed/26336360
Physical Interactions	Wilkinson-Coba-2017	0.0124542	Synaptic GAP and GEF Complexes Cluster Proteins Essential for GTP Signaling. Wilkinson et al. (2017). Sci Rep	http://www.ncbi.nlm.nih.gov/pubmed/28706196
Physical Interactions	Li-Coba-2017	0.00973556	Spatiotemporal profile of postsynaptic interactomes integrates components of complex brain disorders. Li et al. (2017). Nat Neurosci	http://www.ncbi.nlm.nih.gov/pubmed/28671696
Physical Interactions	van den Berg-Poot-2010	0.00769266	An Oct4-centered protein interaction network in embryonic stem cells. van den Berg et al. (2010). Cell Stem Cell	http://www.ncbi.nlm.nih.gov/pubmed/20362541
Physical Interactions	Yang-Loh-2015	0.00768376	Systematic identification of factors for provirus silencing in embryonic stem cells. Yang et al. (2015). Cell	http://www.ncbi.nlm.nih.gov/pubmed/26365490
Physical Interactions	IREF-mbinfo	0.00692381
Physical Interactions	IREF-innatedb	0.00665013
Physical Interactions	Samudyata-Castelo-Branco-2019	0.00661499	Interaction of Sox2 with RNA binding proteins in mouse embryonic stem cells. Samudyata et al. (2019). Exp Cell Res	http://www.ncbi.nlm.nih.gov/pubmed/31077711
Physical Interactions	IREF-dip	0.00592901
Physical Interactions	IREF-hpidb	0.00562382
Physical Interactions	Hermjakob-Apweiler-2004	0.00518054	IntAct: an open source molecular interaction database. Hermjakob et al. (2004). Nucleic Acids Res	http://www.ncbi.nlm.nih.gov/pubmed/14681455
Physical Interactions	IREF-intcomplex	0.00518054
Physical Interactions	IREF-bhf-ucl	0.00499333
Physical Interactions	IREF-quickgo	0.00494364
Physical Interactions	IREF-mppi	0.00489198
Physical Interactions	IREF-matrixdb	0.00475114
Physical Interactions	Tseng-Böttcher-2018	0.00470891	LCP1 preferentially binds clasped αMβ2 integrin and attenuates leukocyte adhesion under flow. Tseng et al. (2018). J Cell Sci	http://www.ncbi.nlm.nih.gov/pubmed/30333137
Physical Interactions	Hutchins-Peters-2010	0.00431541	Systematic analysis of human protein complexes identifies chromosome segregation proteins. Hutchins et al. (2010). Science	http://www.ncbi.nlm.nih.gov/pubmed/20360068
Physical Interactions	Cao-Chinnaiyan-2014	0.0042466	The central role of EED in the orchestration of polycomb group complexes. Cao et al. (2014). Nat Commun	http://www.ncbi.nlm.nih.gov/pubmed/24457600
Physical Interactions	Latos-Hemberger-2015 A	0.00423527	Fgf and Esrrb integrate epigenetic and transcriptional networks that regulate self-renewal of trophoblast stem cells. Latos et al. (2015). Nat Commun	http://www.ncbi.nlm.nih.gov/pubmed/26206133
Physical Interactions	IREF-corum	0.00407493
Physical Interactions	BIOGRID-SMALL-SCALE-STUDIES	0.00336964
Physical Interactions	Pourhaghighi-Emili-2020	0.00325126	BraInMap Elucidates the Macromolecular Connectivity Landscape of Mammalian Brain. Pourhaghighi et al. (2020). Cell Syst	http://www.ncbi.nlm.nih.gov/pubmed/32325033
Physical Interactions	Ballif-Gygi-2006	0.0031735	Identification of 14-3-3epsilon substrates from embryonic murine brain. Ballif et al. (2006). J Proteome Res	http://www.ncbi.nlm.nih.gov/pubmed/16944949
Physical Interactions	Hein-Mann-2015	0.00311503	A human interactome in three quantitative dimensions organized by stoichiometries and abundances. Hein et al. (2015). Cell	http://www.ncbi.nlm.nih.gov/pubmed/26496610
Physical Interactions	IREF-uniprotpp	0.0030613
Physical Interactions	Vanderweyde-Wolozin-2016	0.00304183	Interaction of tau with the RNA-Binding Protein TIA1 Regulates tau Pathophysiology and Toxicity. Vanderweyde et al. (2016). Cell Rep	http://www.ncbi.nlm.nih.gov/pubmed/27160897
Physical Interactions	Evans-Hepler-2018	0.0028891	Interactome Analysis Reveals Regulator of G Protein Signaling 14 (RGS14) is a Novel Calcium/Calmodulin (Ca<sup>2+</sup>/CaM) and CaM Kinase II (CaMKII) Binding Partner. Evans et al. (2018). J Proteome Res	http://www.ncbi.nlm.nih.gov/pubmed/29518331
Physical Interactions	Watkins-Baucum-2018	0.00262819	Proteomic Analysis of the Spinophilin Interactome in Rodent Striatum Following Psychostimulant Sensitization. Watkins et al. (2018). Proteomes	http://www.ncbi.nlm.nih.gov/pubmed/30562941
Physical Interactions	Zhou-Hu-2015	0.00248971	Prosaposin facilitates sortilin-independent lysosomal trafficking of progranulin. Zhou et al. (2015). J Cell Biol	http://www.ncbi.nlm.nih.gov/pubmed/26370502
Physical Interactions	Hiday-Baucum-2017	0.00237122	Mechanisms and Consequences of Dopamine Depletion-Induced Attenuation of the Spinophilin/Neurofilament Medium Interaction. Hiday et al. (2017). Neural Plast	http://www.ncbi.nlm.nih.gov/pubmed/28634551
Physical Interactions	Kathiresan-Sokolowski-2009	0.00231505	A protein interaction network for the large conductance Ca(2+)-activated K(+) channel in the mouse cochlea. Kathiresan et al. (2009). Mol Cell Proteomics	http://www.ncbi.nlm.nih.gov/pubmed/19423573
Physical Interactions	Srivastava-Mishra-2020	0.00213697	Interactome of vertebrate GAF/ThPOK reveals its diverse functions in gene regulation and DNA repair. Srivastava et al. (2020). J Biosci	http://www.ncbi.nlm.nih.gov/pubmed/32098917
Physical Interactions	IREF-bind-translation	0.00199122
Physical Interactions	Arbogast-Gros-2019	0.00174235	ATG5 is required for B cell polarization and presentation of particulate antigens. Arbogast et al. (2019). Autophagy	http://www.ncbi.nlm.nih.gov/pubmed/30196744
Physical Interactions	IREF-biogrid	0.00165133
Physical Interactions	Nitzsche-Buchholz-2011	0.00162212	RAD21 cooperates with pluripotency transcription factors in the maintenance of embryonic stem cell identity. Nitzsche et al. (2011). PLoS One	http://www.ncbi.nlm.nih.gov/pubmed/21589869
Physical Interactions	Sondermann-Schmidt-2019	0.00142313	Vti1b promotes TRPV1 sensitization during inflammatory pain. Sondermann et al. (2019). Pain	http://www.ncbi.nlm.nih.gov/pubmed/30335684
Physical Interactions	IREF-mint	0.00141335
Physical Interactions	Asadi-Dhanvantari-2018	0.00112833	Plasticity in the Glucagon Interactome Reveals Novel Proteins That Regulate Glucagon Secretion in α-TC1-6 Cells. Asadi et al. (2018). Front Endocrinol (Lausanne)	http://www.ncbi.nlm.nih.gov/pubmed/30713523
Physical Interactions	Papin-Subramaniam-2004	0.000721714	Bioinformatics and cellular signaling. Papin et al. (2004). Curr Opin Biotechnol	http://www.ncbi.nlm.nih.gov/pubmed/15102471
Physical Interactions	Barrios-Rodiles-Wrana-2005	0.000658668	High-throughput mapping of a dynamic signaling network in mammalian cells. Barrios-Rodiles et al. (2005). Science	http://www.ncbi.nlm.nih.gov/pubmed/15761153
Physical Interactions	IREF-bind	0.000658325
Physical Interactions	Mugabo-Lim-2018	0.000607192	Elucidation of the 14-3-3ζ interactome reveals critical roles of RNA-splicing factors during adipogenesis. Mugabo et al. (2018). J Biol Chem	http://www.ncbi.nlm.nih.gov/pubmed/29530978
Physical Interactions	IREF-intact	0.00060329
Physical Interactions	Ravasi-Hayashizaki-2010	0.000522194	An atlas of combinatorial transcriptional regulation in mouse and man. Ravasi et al. (2010). Cell	http://www.ncbi.nlm.nih.gov/pubmed/20211142
Predicted	I2D-Manual-Rat2Mouse	0.0244246
Predicted	I2D-Blagoev-Mann-2003-Human2Mouse	0.0220826	A proteomics strategy to elucidate functional protein-protein interactions applied to EGF signaling. Blagoev et al. (2003). Nat Biotechnol	http://www.ncbi.nlm.nih.gov/pubmed/12577067
Predicted	I2D-Jones-Pawson-2006-Human2Mouse	0.0179184	Nck adaptor proteins link nephrin to the actin cytoskeleton of kidney podocytes. Jones et al. (2006). Nature	http://www.ncbi.nlm.nih.gov/pubmed/16525419
Predicted	PPI-OPHID	0.0144585	Online predicted human interaction database. Brown et al. (2005). Bioinformatics	http://www.ncbi.nlm.nih.gov/pubmed/15657099
Predicted	I2D-Jones-MacBeath-2006-Human2Mouse	0.0142029	A quantitative protein interaction network for the ErbB receptors using protein microarrays. Jones et al. (2006). Nature	http://www.ncbi.nlm.nih.gov/pubmed/16273093
Predicted	I2D-ManualMouse	0.012689
Predicted	I2D-Miller-Attisano-2009-Human2Mouse	0.00955723	Application of an integrated physical and functional screening approach to identify inhibitors of the Wnt pathway. Miller et al. (2009). Mol Syst Biol	http://www.ncbi.nlm.nih.gov/pubmed/19888210
Predicted	Kim-Marcotte-2008	0.00919538	Inferring mouse gene functions from genomic-scale data using a combined functional network/classification strategy. Kim et al. (2008). Genome Biol	http://www.ncbi.nlm.nih.gov/pubmed/18613949
Predicted	I2D-Wu-Li-2007-Human2Mouse	0.00805634	Systematic identification of SH3 domain-mediated human protein-protein interactions by peptide array target screening. Wu et al. (2007). Proteomics	http://www.ncbi.nlm.nih.gov/pubmed/17474147
Predicted	I2D-BioGRID-Yeast2Mouse	0.00796682	BioGRID: a general repository for interaction datasets. Stark et al. (2006). Nucleic Acids Res	http://www.ncbi.nlm.nih.gov/pubmed/16381927
Predicted	I2D-vonMering-Bork-2002-High-Yeast2Mouse	0.00623323	Comparative assessment of large-scale data sets of protein-protein interactions. von Mering et al. (2002). Nature	http://www.ncbi.nlm.nih.gov/pubmed/12000970
Predicted	I2D-Tong-Moran-2009-EGFR-Human2Mouse	0.00611854	Epidermal growth factor receptor phosphorylation sites Ser991 and Tyr998 are implicated in the regulation of receptor endocytosis and phosphorylations at Ser1039 and Thr1041. Tong et al. (2009). Mol Cell Proteomics	http://www.ncbi.nlm.nih.gov/pubmed/19531499
Predicted	Conservation profile-Inparanoid	0.00529705	Inparanoid: a comprehensive database of eukaryotic orthologs. O'Brien et al. (2005). Nucleic Acids Res	http://www.ncbi.nlm.nih.gov/pubmed/15608241
Predicted	I2D-BioGRID-Rat2Mouse	0.00510661	BioGRID: a general repository for interaction datasets. Stark et al. (2006). Nucleic Acids Res	http://www.ncbi.nlm.nih.gov/pubmed/16381927
Predicted	I2D-INNATEDB-Human2Mouse	0.0050211	InnateDB: facilitating systems-level analyses of the mammalian innate immune response. Lynn et al. (2008). Mol Syst Biol	http://www.ncbi.nlm.nih.gov/pubmed/18766178
Predicted	I2D-BIND-Human2Mouse	0.00495512	BIND--a data specification for storing and describing biomolecular interactions, molecular complexes and pathways. Bader et al. (2000). Bioinformatics	http://www.ncbi.nlm.nih.gov/pubmed/10871269
Predicted	I2D-BIND-Rat2Mouse	0.00490311	BIND--a data specification for storing and describing biomolecular interactions, molecular complexes and pathways. Bader et al. (2000). Bioinformatics	http://www.ncbi.nlm.nih.gov/pubmed/10871269
Predicted	I2D-IntAct-Rat2Mouse	0.00389373	The IntAct molecular interaction database in 2010. Aranda et al. (2010). Nucleic Acids Res	http://www.ncbi.nlm.nih.gov/pubmed/19850723
Predicted	I2D-BioGRID-Human2Mouse	0.00381611	BioGRID: a general repository for interaction datasets. Stark et al. (2006). Nucleic Acids Res	http://www.ncbi.nlm.nih.gov/pubmed/16381927
Predicted	I2D-Deribe-Dikic-2009-EGFR-Human2Mouse	0.003632	Regulation of epidermal growth factor receptor trafficking by lysine deacetylase HDAC6. Deribe et al. (2009). Sci Signal	http://www.ncbi.nlm.nih.gov/pubmed/20029029
Predicted	I2D-vonMering-Bork-2002-Medium-Yeast2Mouse	0.00324432	Comparative assessment of large-scale data sets of protein-protein interactions. von Mering et al. (2002). Nature	http://www.ncbi.nlm.nih.gov/pubmed/12000970
Predicted	I2D-HPRD-Human2Mouse	0.00306695	Development of human protein reference database as an initial platform for approaching systems biology in humans. Peri et al. (2003). Genome Res	http://www.ncbi.nlm.nih.gov/pubmed/14525934
Predicted	Guan-Troyanskaya-2008 MouseNET	0.00299468	A genomewide functional network for the laboratory mouse. Guan et al. (2008). PLoS Comput Biol	http://www.ncbi.nlm.nih.gov/pubmed/18818725
Predicted	I2D-Formstecher-Daviet-2005-Embryo-Fly2Mouse	0.00288274	Protein interaction mapping: a Drosophila case study. Formstecher et al. (2005). Genome Res	http://www.ncbi.nlm.nih.gov/pubmed/15710747
Predicted	I2D-Jorgensen-Pawson-2009-Human2Mouse	0.00269492	Cell-specific information processing in segregating populations of Eph receptor ephrin-expressing cells. Jørgensen et al. (2009). Science	http://www.ncbi.nlm.nih.gov/pubmed/20007894
Predicted	I2D-Behrends-Harper-2010-AUTOPHAGY-LOW-Human2Mouse	0.00256524	Network organization of the human autophagy system. Behrends et al. (2010). Nature	http://www.ncbi.nlm.nih.gov/pubmed/20562859
Predicted	I2D-Yu-Vidal-2008-GoldStd-Yeast2Mouse	0.00198902	High-quality binary protein interaction map of the yeast interactome network. Yu et al. (2008). Science	http://www.ncbi.nlm.nih.gov/pubmed/18719252
Predicted	I2D-MINT-Rat2Mouse	0.00175485	MINT: a Molecular INTeraction database. Zanzoni et al. (2002). FEBS Lett	http://www.ncbi.nlm.nih.gov/pubmed/11911893
Predicted	I2D-Smith-Pawson-2006-Human2Mouse	0.00167501	Screening for PTB domain binding partners and ligand specificity using proteome-derived NPXY peptide arrays. Smith et al. (2006). Mol Cell Biol	http://www.ncbi.nlm.nih.gov/pubmed/16982700
Predicted	I2D-Bandyopadhyay-Ideker-2010-MAPK-HIGH-Human2Mouse	0.00156636	A human MAP kinase interactome. Bandyopadhyay et al. (2010). Nat Methods	http://www.ncbi.nlm.nih.gov/pubmed/20936779
Predicted	I2D-BioGRID-Fly2Mouse	0.0015404	BioGRID: a general repository for interaction datasets. Stark et al. (2006). Nucleic Acids Res	http://www.ncbi.nlm.nih.gov/pubmed/16381927
Predicted	I2D-Tarassov-PCA-Yeast2Mouse	0.00150144	An in vivo map of the yeast protein interactome. Tarassov et al. (2008). Science	http://www.ncbi.nlm.nih.gov/pubmed/18467557
Predicted	I2D-IntAct-Human2Mouse	0.00147661	The IntAct molecular interaction database in 2010. Aranda et al. (2010). Nucleic Acids Res	http://www.ncbi.nlm.nih.gov/pubmed/19850723
Predicted	I2D-Li-Vidal-2004-interolog-Worm2Mouse	0.00135364	A map of the interactome network of the metazoan C. elegans. Li et al. (2004). Science	http://www.ncbi.nlm.nih.gov/pubmed/14704431
Predicted	I2D-IntAct-Yeast2Mouse	0.00106933	The IntAct molecular interaction database in 2010. Aranda et al. (2010). Nucleic Acids Res	http://www.ncbi.nlm.nih.gov/pubmed/19850723
Predicted	I2D-Bandyopadhyay-Ideker-2010-MAPK-LOW-Human2Mouse	0.000991967	A human MAP kinase interactome. Bandyopadhyay et al. (2010). Nat Methods	http://www.ncbi.nlm.nih.gov/pubmed/20936779
Predicted	I2D-Wells-Pawson-2006-Human2Mouse	0.000681369	A Rich1/Amot complex regulates the Cdc42 GTPase and apical-polarity proteins in epithelial cells. Wells et al. (2006). Cell	http://www.ncbi.nlm.nih.gov/pubmed/16678097
Predicted	I2D-MIPS-Yeast2Mouse	0.000667274	MPact: the MIPS protein interaction resource on yeast. Güldener et al. (2006). Nucleic Acids Res	http://www.ncbi.nlm.nih.gov/pubmed/16381906
Predicted	I2D-BioGRID-Worm2Mouse	0.00049381	BioGRID: a general repository for interaction datasets. Stark et al. (2006). Nucleic Acids Res	http://www.ncbi.nlm.nih.gov/pubmed/16381927
Predicted	I2D-vonMering-Bork-2002-Low-Yeast2Mouse	0.000467369	Comparative assessment of large-scale data sets of protein-protein interactions. von Mering et al. (2002). Nature	http://www.ncbi.nlm.nih.gov/pubmed/12000970
Predicted	I2D-Krogan-Greenblatt-2006-NonCore-Yeast2Mouse	0.000218433	Global landscape of protein complexes in the yeast Saccharomyces cerevisiae. Krogan et al. (2006). Nature	http://www.ncbi.nlm.nih.gov/pubmed/16554755
Predicted	I2D-Krogan-Greenblatt-2006-Core-Yeast2Mouse	5.43868e-05	Global landscape of protein complexes in the yeast Saccharomyces cerevisiae. Krogan et al. (2006). Nature	http://www.ncbi.nlm.nih.gov/pubmed/16554755
Predicted	I2D-MINT-Human2Mouse	2.05721e-05	MINT: a Molecular INTeraction database. Zanzoni et al. (2002). FEBS Lett	http://www.ncbi.nlm.nih.gov/pubmed/11911893
Co-expression	Zapala-Barlow-2005	0.0152255	Adult mouse brain gene expression patterns bear an embryologic imprint. Zapala et al. (2005). Proc Natl Acad Sci U S A	http://www.ncbi.nlm.nih.gov/pubmed/16002470
Co-expression	Lattin-Sweet-2008	0.0115686	Expression analysis of G Protein-Coupled Receptors in mouse macrophages. Lattin et al. (2008). Immunome Res	http://www.ncbi.nlm.nih.gov/pubmed/18442421
Co-expression	Thorrez-Schuit-2008	0.0100968	Using ribosomal protein genes as reference: a tale of caution. Thorrez et al. (2008). PLoS One	http://www.ncbi.nlm.nih.gov/pubmed/18365009
Co-expression	Andrechek-Nevins-2009	0.00943722	Genetic heterogeneity of Myc-induced mammary tumors reflecting diverse phenotypes including metastatic potential. Andrechek et al. (2009). Proc Natl Acad Sci U S A	http://www.ncbi.nlm.nih.gov/pubmed/19805309
Co-expression	Harris-Stevenson-2013	0.00909526	Double-stranded RNA induces molecular and inflammatory signatures that are directly relevant to COPD. Harris et al. (2013). Mucosal Immunol	http://www.ncbi.nlm.nih.gov/pubmed/22990623
Co-expression	Hollern-Andrechek-2018	0.00894556	Histological subtypes of mouse mammary tumors reveal conserved relationships to human cancers. Hollern et al. (2018). PLoS Genet	http://www.ncbi.nlm.nih.gov/pubmed/29346386
Co-expression	Qu-Jakobs-2013	0.00891793	The Time Course of Gene Expression during Reactive Gliosis in the Optic Nerve. Qu et al. (2013). PLoS One	http://www.ncbi.nlm.nih.gov/pubmed/23826199
Co-expression	Gallardo-Castrillon-2007	0.0088374	Genomewide discovery and classification of candidate ovarian fertility genes in the mouse. Gallardo et al. (2007). Genetics	http://www.ncbi.nlm.nih.gov/pubmed/17660561
Co-expression	Zhu-Green-2011	0.00882575	Integrated miRNA and mRNA expression profiling of mouse mammary tumor models identifies miRNA signatures associated with mammary tumor lineage. Zhu et al. (2011). Genome Biol	http://www.ncbi.nlm.nih.gov/pubmed/21846369
Co-expression	Rinn-Snyder-2004	0.00853077	Major molecular differences between mammalian sexes are involved in drug metabolism and renal function. Rinn et al. (2004). Dev Cell	http://www.ncbi.nlm.nih.gov/pubmed/15177028
Co-expression	Hernandez-Novoa-Kovacs-2008	0.00852992	Immune responses to Pneumocystis murina are robust in healthy mice but largely absent in CD40 ligand-deficient mice. Hernandez-Novoa et al. (2008). J Leukoc Biol	http://www.ncbi.nlm.nih.gov/pubmed/18467653
Co-expression	Le Bouter-Galizzi-2010	0.00852119	Coordinate Transcriptomic and Metabolomic Effects of the Insulin Sensitizer Rosiglitazone on Fundamental Metabolic Pathways in Liver, Soleus Muscle, and Adipose Tissue in Diabetic db/db Mice. Le Bouter et al. (2010). PPAR Res	http://www.ncbi.nlm.nih.gov/pubmed/20953342
Co-expression	Jacobs-Benoist-2010	0.00844345	Deficiency of CXCR2, but not other chemokine receptors, attenuates autoantibody-mediated arthritis in a murine model. Jacobs et al. (2010). Arthritis Rheum	http://www.ncbi.nlm.nih.gov/pubmed/20506316
Co-expression	Tarnavski-Izumo-2004	0.00828377	Mouse cardiac surgery: comprehensive techniques for the generation of mouse models of human diseases and their application for genomic studies. Tarnavski et al. (2004). Physiol Genomics	http://www.ncbi.nlm.nih.gov/pubmed/14679301
Co-expression	Boivin-Vidal-2012	0.00814628	Mapping of clinical and expression quantitative trait loci in a sex-dependent effect of host susceptibility to mouse-adapted influenza H3N2/HK/1/68. Boivin et al. (2012). J Immunol	http://www.ncbi.nlm.nih.gov/pubmed/22427645
Co-expression	Schmelzer-Higuchi-2010	0.00800892	Supplementation with the reduced form of Coenzyme Q10 decelerates phenotypic characteristics of senescence and induces a peroxisome proliferator-activated receptor-alpha gene expression signature in SAMP1 mice. Schmelzer et al. (2010). Mol Nutr Food Res	http://www.ncbi.nlm.nih.gov/pubmed/19960455
Co-expression	Anderson-Neville-2007	0.00773361	Key stages in mammary gland development. Secretory activation in the mammary gland: it's not just about milk protein synthesis! Anderson et al. (2007). Breast Cancer Res	http://www.ncbi.nlm.nih.gov/pubmed/17338830
Co-expression	Moggs-Orphanides-2004	0.00766963	Phenotypic anchoring of gene expression changes during estrogen-induced uterine growth. Moggs et al. (2004). Environ Health Perspect	http://www.ncbi.nlm.nih.gov/pubmed/15598610
Co-expression	Akerblad-Sigvardsson-2005	0.00743394	Gene expression analysis suggests that EBF-1 and PPARgamma2 induce adipogenesis of NIH-3T3 cells with similar efficiency and kinetics. Akerblad et al. (2005). Physiol Genomics	http://www.ncbi.nlm.nih.gov/pubmed/16106032
Co-expression	Stein-Gusterson-2004	0.00737305	Involution of the mouse mammary gland is associated with an immune cascade and an acute-phase response, involving LBP, CD14 and STAT3. Stein et al. (2004). Breast Cancer Res	http://www.ncbi.nlm.nih.gov/pubmed/14979920
Other	Phenotype-MGI	0.0704813	The mouse genome database (MGD): new features facilitating a model system. Eppig et al. (2007). Nucleic Acids Res	http://www.ncbi.nlm.nih.gov/pubmed/17135206
Other	Disease associations-OMIM	0.00880212	Online Mendelian Inheritance in Man (OMIM), a knowledgebase of human genes and genetic disorders. Hamosh et al. (2005). Nucleic Acids Res	http://www.ncbi.nlm.nih.gov/pubmed/15608251
Other	Conservation profile-Phylogeny	0.00162852	EnsMart: a generic system for fast and flexible access to biological data. Kasprzyk et al. (2004). Genome Res	http://www.ncbi.nlm.nih.gov/pubmed/14707178
Pathway	CELL_MAP	0.0207362
Genetic Interactions	BIOGRID-SMALL-SCALE-STUDIES	0.0180518
Co-localization	Su-Hogenesch-2004	0.00701631	A gene atlas of the mouse and human protein-encoding transcriptomes. Su et al. (2004). Proc Natl Acad Sci U S A	http://www.ncbi.nlm.nih.gov/pubmed/15075390
Co-localization	Zhang-Hughes-2004	0.0054853	The functional landscape of mouse gene expression. Zhang et al. (2004). J Biol	http://www.ncbi.nlm.nih.gov/pubmed/15588312
Co-localization	Siddiqui-Marra-2005	0.00324661	A mouse atlas of gene expression: large-scale digital gene-expression profiles from precisely defined developing C57BL/6J mouse tissues and cells. Siddiqui et al. (2005). Proc Natl Acad Sci U S A	http://www.ncbi.nlm.nih.gov/pubmed/16352711
Shared protein domains	INTERPRO	0.00845007
Shared protein domains	PFAM	0.00193538
Genes data
Symbol	Description	Score	Functions	Links
Trim26		0.89336		http://www.ncbi.nlm.nih.gov/sites/entrez?db=gene&cmd=search&term=22670
Cebpd		0.817312	osteoblast differentiation	http://www.ncbi.nlm.nih.gov/sites/entrez?db=gene&cmd=search&term=12609
Cebpg		0.00266571		http://www.ncbi.nlm.nih.gov/sites/entrez?db=gene&cmd=search&term=12611
Klc3		0.00246146		http://www.ncbi.nlm.nih.gov/sites/entrez?db=gene&cmd=search&term=232943
Cebpb		0.00164185	neuron apoptotic process, osteoblast differentiation, positive regulation of transcription from RNA polymerase II promoter in response to stress, regulation of DNA-templated transcription in response to stress, regulation of neuron apoptotic process, regulation of transcription from RNA polymerase II promoter in response to stress, RNA polymerase II transcription regulator complex, transcription …	http://www.ncbi.nlm.nih.gov/sites/entrez?db=gene&cmd=search&term=12608
Cebpe		0.00136018		http://www.ncbi.nlm.nih.gov/sites/entrez?db=gene&cmd=search&term=110794
Klc1		0.00133379		http://www.ncbi.nlm.nih.gov/sites/entrez?db=gene&cmd=search&term=16593
Kif5a		0.00133191		http://www.ncbi.nlm.nih.gov/sites/entrez?db=gene&cmd=search&term=16572
Cebpa		0.00121393	osteoblast differentiation, RNA polymerase II transcription regulator complex, transcription regulator complex	http://www.ncbi.nlm.nih.gov/sites/entrez?db=gene&cmd=search&term=12606
Trp53bp2		0.00114339		http://www.ncbi.nlm.nih.gov/sites/entrez?db=gene&cmd=search&term=209456
Itsn1		0.0010829	neuron apoptotic process, regulation of neuron apoptotic process	http://www.ncbi.nlm.nih.gov/sites/entrez?db=gene&cmd=search&term=16443
Nfil3		0.00103597	rhythmic process	http://www.ncbi.nlm.nih.gov/sites/entrez?db=gene&cmd=search&term=18030
Gtf2f1		0.00100078	RNA polymerase II transcription regulator complex, transcription regulator complex	http://www.ncbi.nlm.nih.gov/sites/entrez?db=gene&cmd=search&term=98053
Nkx2-1		0.000992564	rhythmic process	http://www.ncbi.nlm.nih.gov/sites/entrez?db=gene&cmd=search&term=21869
Man2a1		0.000938427		http://www.ncbi.nlm.nih.gov/sites/entrez?db=gene&cmd=search&term=17158
Dtnb		0.000935179		http://www.ncbi.nlm.nih.gov/sites/entrez?db=gene&cmd=search&term=13528
Ddit3		0.000901651	LRR domain binding, neuron apoptotic process, positive regulation of transcription from RNA polymerase II promoter in response to stress, regulation of DNA-templated transcription in response to stress, regulation of neuron apoptotic process, regulation of transcription from RNA polymerase II promoter in response to stress, RNA polymerase II transcription regulator complex, transcription regulato…	http://www.ncbi.nlm.nih.gov/sites/entrez?db=gene&cmd=search&term=13198
Irf3		0.000898611		http://www.ncbi.nlm.nih.gov/sites/entrez?db=gene&cmd=search&term=54131
Phf20		0.000884528		http://www.ncbi.nlm.nih.gov/sites/entrez?db=gene&cmd=search&term=228829
Dbp		0.000854863	rhythmic process	http://www.ncbi.nlm.nih.gov/sites/entrez?db=gene&cmd=search&term=13170
Atf4		0.00081663	LRR domain binding, neuron apoptotic process, osteoblast differentiation, positive regulation of transcription from RNA polymerase II promoter in response to stress, regulation of DNA-templated transcription in response to stress, regulation of neuron apoptotic process, regulation of transcription from RNA polymerase II promoter in response to stress, rhythmic process, RNA polymerase II transcrip…	http://www.ncbi.nlm.nih.gov/sites/entrez?db=gene&cmd=search&term=11911
Mllt6		0.000802861		http://www.ncbi.nlm.nih.gov/sites/entrez?db=gene&cmd=search&term=246198
Interactions data
Gene 1	Gene 2	Weight	Network group	Network
Nfil3	Cebpd	0.0176999	Co-expression	Zapala-Barlow-2005
Atf4	Nfil3	0.0243728	Co-expression	Zapala-Barlow-2005
Cebpa	Cebpg	0.02136	Co-expression	Andrechek-Nevins-2009
Atf4	Nfil3	0.0223969	Co-expression	Andrechek-Nevins-2009
Cebpg	Cebpd	0.0120442	Co-expression	Harris-Stevenson-2013
Cebpb	Cebpd	0.0140272	Co-expression	Harris-Stevenson-2013
Ddit3	Gtf2f1	0.00797751	Co-expression	Harris-Stevenson-2013
Atf4	Cebpd	0.0117137	Co-expression	Harris-Stevenson-2013
Nfil3	Cebpg	0.0138257	Co-expression	Hollern-Andrechek-2018
Gtf2f1	Trim26	0.0102034	Co-expression	Hollern-Andrechek-2018
Atf4	Trim26	0.0122891	Co-expression	Hollern-Andrechek-2018
Man2a1	Cebpa	0.00668712	Co-expression	Qu-Jakobs-2013
Man2a1	Trim26	0.0158713	Co-expression	Gallardo-Castrillon-2007
Irf3	Klc3	0.0100097	Co-expression	Zhu-Green-2011
Cebpa	Cebpb	0.00709133	Co-expression	Rinn-Snyder-2004
Ddit3	Gtf2f1	0.00686781	Co-expression	Rinn-Snyder-2004
Atf4	Cebpb	0.0131348	Co-expression	Rinn-Snyder-2004
Cebpb	Cebpd	0.0145221	Co-expression	Hernandez-Novoa-Kovacs-2008
Cebpb	Cebpg	0.0116365	Co-expression	Hernandez-Novoa-Kovacs-2008
Nfil3	Cebpa	0.0184367	Co-expression	Hernandez-Novoa-Kovacs-2008
Atf4	Cebpd	0.00714845	Co-expression	Hernandez-Novoa-Kovacs-2008
Man2a1	Trp53bp2	0.00851608	Co-expression	Le Bouter-Galizzi-2010
Ddit3	Gtf2f1	0.00806732	Co-expression	Jacobs-Benoist-2010
Atf4	Ddit3	0.0110341	Co-expression	Jacobs-Benoist-2010
Cebpb	Cebpd	0.0142202	Co-expression	Tarnavski-Izumo-2004
Nfil3	Cebpd	0.0115998	Co-expression	Tarnavski-Izumo-2004
Man2a1	Cebpa	0.00774143	Co-expression	Tarnavski-Izumo-2004
Irf3	Cebpg	0.0112852	Co-expression	Tarnavski-Izumo-2004
Irf3	Gtf2f1	0.0170641	Co-expression	Tarnavski-Izumo-2004
Atf4	Ddit3	0.0100504	Co-expression	Tarnavski-Izumo-2004
Cebpb	Cebpd	0.0135724	Co-expression	Boivin-Vidal-2012
Man2a1	Cebpd	0.0134401	Co-expression	Boivin-Vidal-2012
Man2a1	Cebpg	0.0149586	Co-expression	Boivin-Vidal-2012
Atf4	Cebpb	0.0161627	Co-expression	Boivin-Vidal-2012
Man2a1	Cebpa	0.00700999	Co-expression	Anderson-Neville-2007
Ddit3	Cebpd	0.00668081	Co-expression	Anderson-Neville-2007
Cebpa	Cebpb	0.00958575	Co-expression	Moggs-Orphanides-2004
Irf3	Gtf2f1	0.00977306	Co-expression	Moggs-Orphanides-2004
Dbp	Ddit3	0.0139314	Co-expression	Moggs-Orphanides-2004
Nfil3	Cebpd	0.016093	Co-expression	Akerblad-Sigvardsson-2005
Ddit3	Cebpd	0.0082549	Co-expression	Stein-Gusterson-2004
Ddit3	Cebpg	0.0183475	Co-expression	Stein-Gusterson-2004
Cebpa	Cebpb	0.0128241	Co-localization	Su-Hogenesch-2004
Ddit3	Gtf2f1	0.019512	Co-localization	Su-Hogenesch-2004
Atf4	Trim26	0.0258626	Co-localization	Su-Hogenesch-2004
Man2a1	Trim26	0.0128146	Co-localization	Zhang-Hughes-2004
Phf20	Itsn1	0.00623318	Co-localization	Zhang-Hughes-2004
Dbp	Cebpg	0.0261166	Co-localization	Zhang-Hughes-2004
Irf3	Cebpb	0.0161309	Co-localization	Siddiqui-Marra-2005
Cebpa	Cebpb	0.00280755	Other	Phenotype-MGI
Man2a1	Itsn1	0.00958556	Other	Conservation profile-Phylogeny
Atf4	Ddit3	0.513922	Physical Interactions	IREF-dip
Ddit3	Cebpb	0.707107	Physical Interactions	Hermjakob-Apweiler-2004
Ddit3	Cebpa	0.707107	Physical Interactions	Hermjakob-Apweiler-2004
Ddit3	Cebpb	0.707107	Physical Interactions	IREF-intcomplex
Ddit3	Cebpa	0.707107	Physical Interactions	IREF-intcomplex
Cebpg	Cebpd	0.409626	Physical Interactions	IREF-quickgo
Cebpb	Cebpd	0.0824155	Physical Interactions	IREF-quickgo
Cebpb	Cebpg	0.111711	Physical Interactions	IREF-quickgo
Nkx2-1	Cebpd	0.298644	Physical Interactions	IREF-quickgo
Nkx2-1	Cebpa	0.155993	Physical Interactions	IREF-quickgo
Ddit3	Cebpb	0.0790596	Physical Interactions	IREF-quickgo
Atf4	Cebpg	0.172895	Physical Interactions	IREF-quickgo
Atf4	Cebpb	0.0347859	Physical Interactions	IREF-quickgo
Cebpa	Cebpb	0.0370102	Physical Interactions	BIOGRID-SMALL-SCALE-STUDIES
Irf3	Trim26	0.382152	Physical Interactions	BIOGRID-SMALL-SCALE-STUDIES
Phf20	Trim26	0.326022	Physical Interactions	BIOGRID-SMALL-SCALE-STUDIES
Atf4	Cebpb	0.0622871	Physical Interactions	BIOGRID-SMALL-SCALE-STUDIES
Klc1	Klc3	0.132815	Physical Interactions	Hein-Mann-2015
Cebpa	Cebpd	0.0143032	Physical Interactions	IREF-biogrid
Cebpa	Cebpb	0.0032884	Physical Interactions	IREF-biogrid
Gtf2f1	Cebpd	0.661311	Physical Interactions	IREF-biogrid
Ddit3	Cebpb	0.10888	Physical Interactions	IREF-biogrid
Ddit3	Cebpa	0.0409794	Physical Interactions	IREF-biogrid
Dtnb	Kif5a	0.607781	Physical Interactions	IREF-mint
Dtnb	Kif5a	0.355273	Physical Interactions	IREF-intact
Atf4	Ddit3	0.422519	Physical Interactions	IREF-intact
Gtf2f1	Cebpd	0.665639	Physical Interactions	Ravasi-Hayashizaki-2010
Ddit3	Cebpa	0.736182	Physical Interactions	Ravasi-Hayashizaki-2010
Cebpg	Cebpd	0.00825547	Predicted	PPI-OPHID
Klc3	Trim26	0.224973	Predicted	PPI-OPHID
Cebpb	Cebpd	0.0139924	Predicted	PPI-OPHID
Cebpb	Cebpg	0.0138974	Predicted	PPI-OPHID
Cebpe	Cebpb	0.0351695	Predicted	PPI-OPHID
Klc1	Trim26	0.126755	Predicted	PPI-OPHID
Klc1	Klc3	0.0225389	Predicted	PPI-OPHID
Kif5a	Klc3	0.0259302	Predicted	PPI-OPHID
Kif5a	Klc1	0.0246855	Predicted	PPI-OPHID
Cebpa	Cebpd	0.0142933	Predicted	PPI-OPHID
Cebpa	Cebpg	0.0187131	Predicted	PPI-OPHID
Cebpa	Cebpb	0.0138247	Predicted	PPI-OPHID
Trp53bp2	Trim26	0.0976328	Predicted	PPI-OPHID
Trp53bp2	Klc3	0.0173608	Predicted	PPI-OPHID
Trp53bp2	Klc1	0.00978138	Predicted	PPI-OPHID
Itsn1	Trim26	0.108367	Predicted	PPI-OPHID
Itsn1	Klc3	0.019269	Predicted	PPI-OPHID
Itsn1	Klc1	0.0108566	Predicted	PPI-OPHID
Itsn1	Trp53bp2	0.0119621	Predicted	PPI-OPHID
Nfil3	Cebpd	0.0205076	Predicted	PPI-OPHID
Nfil3	Cebpg	0.0201006	Predicted	PPI-OPHID
Nfil3	Cebpb	0.0118358	Predicted	PPI-OPHID
Gtf2f1	Cebpb	0.00376682	Predicted	PPI-OPHID
Gtf2f1	Cebpa	0.0166504	Predicted	PPI-OPHID
Dtnb	Trim26	0.0845971	Predicted	PPI-OPHID
Dtnb	Klc3	0.0150427	Predicted	PPI-OPHID
Dtnb	Klc1	0.00847514	Predicted	PPI-OPHID
Dtnb	Trp53bp2	0.00652795	Predicted	PPI-OPHID
Dtnb	Itsn1	0.00724563	Predicted	PPI-OPHID
Ddit3	Cebpd	0.0140837	Predicted	PPI-OPHID
Ddit3	Cebpg	0.0431735	Predicted	PPI-OPHID
Ddit3	Cebpb	0.00839955	Predicted	PPI-OPHID
Ddit3	Cebpa	0.00681958	Predicted	PPI-OPHID
Ddit3	Nfil3	0.0151786	Predicted	PPI-OPHID
Irf3	Cebpg	0.00963724	Predicted	PPI-OPHID
Irf3	Cebpb	0.00448674	Predicted	PPI-OPHID
Irf3	Cebpa	0.0166838	Predicted	PPI-OPHID
Irf3	Ddit3	0.00701935	Predicted	PPI-OPHID
Dbp	Cebpd	0.0393605	Predicted	PPI-OPHID
Dbp	Cebpg	0.0378663	Predicted	PPI-OPHID
Dbp	Cebpb	0.00974976	Predicted	PPI-OPHID
Dbp	Cebpa	0.00897426	Predicted	PPI-OPHID
Dbp	Nfil3	0.0385062	Predicted	PPI-OPHID
Dbp	Ddit3	0.0310613	Predicted	PPI-OPHID
Atf4	Cebpd	0.0175911	Predicted	PPI-OPHID
Atf4	Cebpg	0.0243907	Predicted	PPI-OPHID
Atf4	Cebpb	0.00719498	Predicted	PPI-OPHID
Atf4	Nfil3	0.0172402	Predicted	PPI-OPHID
Atf4	Ddit3	0.0221538	Predicted	PPI-OPHID
Atf4	Dbp	0.0354418	Predicted	PPI-OPHID
Mllt6	Cebpd	0.0740402	Predicted	PPI-OPHID
Mllt6	Cebpb	0.0106314	Predicted	PPI-OPHID
Mllt6	Nfil3	0.0427141	Predicted	PPI-OPHID
Mllt6	Ddit3	0.016581	Predicted	PPI-OPHID
Mllt6	Dbp	0.0464977	Predicted	PPI-OPHID
Mllt6	Atf4	0.0207146	Predicted	PPI-OPHID
Cebpg	Cebpd	0.0510384	Predicted	Kim-Marcotte-2008
Cebpb	Cebpd	0.0233812	Predicted	Kim-Marcotte-2008
Cebpb	Cebpg	0.0141146	Predicted	Kim-Marcotte-2008
Cebpe	Cebpd	0.0656415	Predicted	Kim-Marcotte-2008
Cebpe	Cebpg	0.0472453	Predicted	Kim-Marcotte-2008
Cebpe	Cebpb	0.0227512	Predicted	Kim-Marcotte-2008
Kif5a	Klc3	0.0192362	Predicted	Kim-Marcotte-2008
Cebpa	Cebpd	0.039637	Predicted	Kim-Marcotte-2008
Cebpa	Cebpg	0.0237249	Predicted	Kim-Marcotte-2008
Cebpa	Cebpb	0.0111212	Predicted	Kim-Marcotte-2008
Cebpa	Cebpe	0.0359104	Predicted	Kim-Marcotte-2008
Itsn1	Trp53bp2	0.00177582	Predicted	Kim-Marcotte-2008
Nfil3	Cebpd	0.0548008	Predicted	Kim-Marcotte-2008
Nfil3	Cebpg	0.0376529	Predicted	Kim-Marcotte-2008
Nfil3	Cebpb	0.0163386	Predicted	Kim-Marcotte-2008
Nfil3	Cebpe	0.0448955	Predicted	Kim-Marcotte-2008
Nfil3	Cebpa	0.0213149	Predicted	Kim-Marcotte-2008
Ddit3	Cebpd	0.0479747	Predicted	Kim-Marcotte-2008
Ddit3	Cebpg	0.0317316	Predicted	Kim-Marcotte-2008
Ddit3	Cebpb	0.0146298	Predicted	Kim-Marcotte-2008
Ddit3	Cebpe	0.0380104	Predicted	Kim-Marcotte-2008
Ddit3	Cebpa	0.0232275	Predicted	Kim-Marcotte-2008
Ddit3	Nfil3	0.0391807	Predicted	Kim-Marcotte-2008
Dbp	Cebpd	0.0559005	Predicted	Kim-Marcotte-2008
Dbp	Cebpg	0.0349487	Predicted	Kim-Marcotte-2008
Dbp	Cebpb	0.0160545	Predicted	Kim-Marcotte-2008
Dbp	Cebpe	0.0535734	Predicted	Kim-Marcotte-2008
Dbp	Cebpa	0.0269212	Predicted	Kim-Marcotte-2008
Dbp	Nfil3	0.0406852	Predicted	Kim-Marcotte-2008
Dbp	Ddit3	0.0362465	Predicted	Kim-Marcotte-2008
Atf4	Cebpg	0.0216051	Predicted	Kim-Marcotte-2008
Atf4	Cebpb	0.0100253	Predicted	Kim-Marcotte-2008
Atf4	Cebpa	0.0142137	Predicted	Kim-Marcotte-2008
Atf4	Nfil3	0.0181275	Predicted	Kim-Marcotte-2008
Atf4	Ddit3	0.0214953	Predicted	Kim-Marcotte-2008
Atf4	Dbp	0.0164945	Predicted	Kim-Marcotte-2008
Mllt6	Phf20	0.0051675	Predicted	Kim-Marcotte-2008
Cebpa	Cebpb	0.017768	Predicted	Conservation profile-Inparanoid
Cebpe	Cebpd	0.0115665	Predicted	I2D-INNATEDB-Human2Mouse
Ddit3	Cebpd	0.0151553	Predicted	I2D-INNATEDB-Human2Mouse
Ddit3	Cebpg	0.239863	Predicted	I2D-INNATEDB-Human2Mouse
Ddit3	Cebpb	0.02791	Predicted	I2D-INNATEDB-Human2Mouse
Ddit3	Cebpe	0.0592642	Predicted	I2D-INNATEDB-Human2Mouse
Atf4	Ddit3	0.116327	Predicted	I2D-INNATEDB-Human2Mouse
Cebpg	Cebpd	0.0622498	Predicted	I2D-BIND-Human2Mouse
Cebpb	Cebpd	0.0886687	Predicted	I2D-BIND-Human2Mouse
Cebpb	Cebpg	0.051333	Predicted	I2D-BIND-Human2Mouse
Cebpe	Cebpd	0.0614451	Predicted	I2D-BIND-Human2Mouse
Cebpe	Cebpg	0.0355724	Predicted	I2D-BIND-Human2Mouse
Cebpe	Cebpb	0.0506695	Predicted	I2D-BIND-Human2Mouse
Cebpa	Cebpd	0.106453	Predicted	I2D-BIND-Human2Mouse
Cebpa	Cebpg	0.061629	Predicted	I2D-BIND-Human2Mouse
Cebpa	Cebpb	0.0877845	Predicted	I2D-BIND-Human2Mouse
Cebpa	Cebpe	0.0608323	Predicted	I2D-BIND-Human2Mouse
Ddit3	Cebpd	0.0603767	Predicted	I2D-BIND-Human2Mouse
Ddit3	Cebpg	0.0349539	Predicted	I2D-BIND-Human2Mouse
Ddit3	Cebpb	0.0497885	Predicted	I2D-BIND-Human2Mouse
Ddit3	Cebpe	0.0345021	Predicted	I2D-BIND-Human2Mouse
Ddit3	Cebpa	0.0597746	Predicted	I2D-BIND-Human2Mouse
Dbp	Cebpg	0.078299	Predicted	I2D-BIND-Human2Mouse
Dbp	Cebpb	0.111529	Predicted	I2D-BIND-Human2Mouse
Dbp	Ddit3	0.075943	Predicted	I2D-BIND-Human2Mouse
Atf4	Cebpd	0.0675893	Predicted	I2D-BIND-Human2Mouse
Atf4	Cebpg	0.0391295	Predicted	I2D-BIND-Human2Mouse
Atf4	Cebpb	0.0557362	Predicted	I2D-BIND-Human2Mouse
Atf4	Cebpe	0.0386237	Predicted	I2D-BIND-Human2Mouse
Atf4	Cebpa	0.0669153	Predicted	I2D-BIND-Human2Mouse
Atf4	Ddit3	0.0379522	Predicted	I2D-BIND-Human2Mouse
Cebpd	Trim26	0.084993	Predicted	I2D-BioGRID-Human2Mouse
Cebpb	Cebpd	0.0465658	Predicted	I2D-BioGRID-Human2Mouse
Cebpb	Cebpg	0.0420751	Predicted	I2D-BioGRID-Human2Mouse
Cebpe	Cebpg	0.0405369	Predicted	I2D-BioGRID-Human2Mouse
Cebpa	Cebpg	0.0271983	Predicted	I2D-BioGRID-Human2Mouse
Cebpa	Cebpb	0.0147349	Predicted	I2D-BioGRID-Human2Mouse
Cebpa	Cebpe	0.0141962	Predicted	I2D-BioGRID-Human2Mouse
Itsn1	Kif5a	0.0285352	Predicted	I2D-BioGRID-Human2Mouse
Dtnb	Kif5a	0.0768358	Predicted	I2D-BioGRID-Human2Mouse
Ddit3	Cebpg	0.0296515	Predicted	I2D-BioGRID-Human2Mouse
Ddit3	Cebpb	0.0160639	Predicted	I2D-BioGRID-Human2Mouse
Ddit3	Cebpe	0.0154767	Predicted	I2D-BioGRID-Human2Mouse
Ddit3	Nfil3	0.0495572	Predicted	I2D-BioGRID-Human2Mouse
Dbp	Cebpg	0.112128	Predicted	I2D-BioGRID-Human2Mouse
Dbp	Cebpa	0.0392676	Predicted	I2D-BioGRID-Human2Mouse
Dbp	Ddit3	0.0428095	Predicted	I2D-BioGRID-Human2Mouse
Atf4	Cebpg	0.0282112	Predicted	I2D-BioGRID-Human2Mouse
Atf4	Cebpe	0.0147249	Predicted	I2D-BioGRID-Human2Mouse
Atf4	Cebpa	0.00987966	Predicted	I2D-BioGRID-Human2Mouse
Atf4	Ddit3	0.0107708	Predicted	I2D-BioGRID-Human2Mouse
Cebpg	Cebpd	0.159405	Predicted	I2D-HPRD-Human2Mouse
Cebpb	Cebpd	0.0720246	Predicted	I2D-HPRD-Human2Mouse
Cebpb	Cebpg	0.0474655	Predicted	I2D-HPRD-Human2Mouse
Cebpe	Cebpd	0.133842	Predicted	I2D-HPRD-Human2Mouse
Kif5a	Klc3	0.26131	Predicted	I2D-HPRD-Human2Mouse
Cebpa	Cebpd	0.0931179	Predicted	I2D-HPRD-Human2Mouse
Cebpa	Cebpb	0.0277275	Predicted	I2D-HPRD-Human2Mouse
Itsn1	Kif5a	0.0974114	Predicted	I2D-HPRD-Human2Mouse
Dtnb	Kif5a	0.122179	Predicted	I2D-HPRD-Human2Mouse
Ddit3	Cebpg	0.0776125	Predicted	I2D-HPRD-Human2Mouse
Ddit3	Cebpb	0.0350681	Predicted	I2D-HPRD-Human2Mouse
Ddit3	Cebpe	0.0651662	Predicted	I2D-HPRD-Human2Mouse
Dbp	Cebpa	0.0949758	Predicted	I2D-HPRD-Human2Mouse
Atf4	Cebpg	0.0676354	Predicted	I2D-HPRD-Human2Mouse
Atf4	Cebpb	0.0305601	Predicted	I2D-HPRD-Human2Mouse
Atf4	Ddit3	0.0499698	Predicted	I2D-HPRD-Human2Mouse
Cebpg	Cebpd	0.121203	Predicted	Guan-Troyanskaya-2008 MouseNET
Cebpb	Cebpd	0.0363296	Predicted	Guan-Troyanskaya-2008 MouseNET
Cebpb	Cebpg	0.00253031	Predicted	Guan-Troyanskaya-2008 MouseNET
Cebpe	Cebpb	0.000294756	Predicted	Guan-Troyanskaya-2008 MouseNET
Klc1	Klc3	0.0106833	Predicted	Guan-Troyanskaya-2008 MouseNET
Klc1	Cebpb	0.000277511	Predicted	Guan-Troyanskaya-2008 MouseNET
Kif5a	Trim26	0.574431	Predicted	Guan-Troyanskaya-2008 MouseNET
Kif5a	Klc3	0.119479	Predicted	Guan-Troyanskaya-2008 MouseNET
Kif5a	Klc1	0.0200304	Predicted	Guan-Troyanskaya-2008 MouseNET
Cebpa	Cebpd	0.0451368	Predicted	Guan-Troyanskaya-2008 MouseNET
Cebpa	Cebpb	0.0013308	Predicted	Guan-Troyanskaya-2008 MouseNET
Cebpa	Cebpe	0.000438167	Predicted	Guan-Troyanskaya-2008 MouseNET
Trp53bp2	Kif5a	0.0931937	Predicted	Guan-Troyanskaya-2008 MouseNET
Itsn1	Cebpg	0.00144758	Predicted	Guan-Troyanskaya-2008 MouseNET
Itsn1	Kif5a	0.0264084	Predicted	Guan-Troyanskaya-2008 MouseNET
Nfil3	Cebpg	0.0374164	Predicted	Guan-Troyanskaya-2008 MouseNET
Nkx2-1	Cebpg	0.000836605	Predicted	Guan-Troyanskaya-2008 MouseNET
Nkx2-1	Cebpb	0.000448673	Predicted	Guan-Troyanskaya-2008 MouseNET
Nkx2-1	Cebpe	0.000672488	Predicted	Guan-Troyanskaya-2008 MouseNET
Nkx2-1	Klc1	0.000579613	Predicted	Guan-Troyanskaya-2008 MouseNET
Nkx2-1	Cebpa	0.00046157	Predicted	Guan-Troyanskaya-2008 MouseNET
Man2a1	Trim26	0.323481	Predicted	Guan-Troyanskaya-2008 MouseNET
Dtnb	Kif5a	0.12592	Predicted	Guan-Troyanskaya-2008 MouseNET
Ddit3	Cebpg	0.0124885	Predicted	Guan-Troyanskaya-2008 MouseNET
Ddit3	Cebpb	0.00694608	Predicted	Guan-Troyanskaya-2008 MouseNET
Ddit3	Nfil3	0.116807	Predicted	Guan-Troyanskaya-2008 MouseNET
Dbp	Cebpg	0.00622215	Predicted	Guan-Troyanskaya-2008 MouseNET
Dbp	Cebpb	0.00325799	Predicted	Guan-Troyanskaya-2008 MouseNET
Dbp	Cebpe	0.000877642	Predicted	Guan-Troyanskaya-2008 MouseNET
Dbp	Cebpa	0.000871611	Predicted	Guan-Troyanskaya-2008 MouseNET
Dbp	Nkx2-1	0.000820556	Predicted	Guan-Troyanskaya-2008 MouseNET
Dbp	Ddit3	0.0175376	Predicted	Guan-Troyanskaya-2008 MouseNET
Atf4	Cebpg	0.00277356	Predicted	Guan-Troyanskaya-2008 MouseNET
Atf4	Cebpb	0.0010713	Predicted	Guan-Troyanskaya-2008 MouseNET
Atf4	Cebpe	0.000510311	Predicted	Guan-Troyanskaya-2008 MouseNET
Atf4	Cebpa	0.000441614	Predicted	Guan-Troyanskaya-2008 MouseNET
Atf4	Nkx2-1	0.000319568	Predicted	Guan-Troyanskaya-2008 MouseNET
Atf4	Ddit3	0.00621614	Predicted	Guan-Troyanskaya-2008 MouseNET
Mllt6	Cebpg	0.0140959	Predicted	Guan-Troyanskaya-2008 MouseNET
Ddit3	Cebpg	0.119296	Predicted	I2D-Behrends-Harper-2010-AUTOPHAGY-LOW-Human2Mouse
Ddit3	Cebpb	0.119296	Predicted	I2D-Behrends-Harper-2010-AUTOPHAGY-LOW-Human2Mouse
Dbp	Ddit3	0.119296	Predicted	I2D-Behrends-Harper-2010-AUTOPHAGY-LOW-Human2Mouse
Itsn1	Kif5a	0.0502326	Predicted	I2D-IntAct-Human2Mouse
Ddit3	Cebpg	0.290166	Predicted	I2D-IntAct-Human2Mouse
Dbp	Ddit3	0.201694	Predicted	I2D-IntAct-Human2Mouse
Atf4	Cebpg	0.192465	Predicted	I2D-IntAct-Human2Mouse
Itsn1	Kif5a	0.135564	Predicted	I2D-MINT-Human2Mouse
Ddit3	Cebpg	0.373955	Predicted	I2D-MINT-Human2Mouse
Cebpg	Cebpd	0.0189693	Shared protein domains	INTERPRO
Cebpb	Cebpd	0.0537541	Shared protein domains	INTERPRO
Cebpb	Cebpg	0.0189693	Shared protein domains	INTERPRO
Cebpe	Cebpd	0.0537541	Shared protein domains	INTERPRO
Cebpe	Cebpg	0.0189693	Shared protein domains	INTERPRO
Cebpe	Cebpb	0.0537541	Shared protein domains	INTERPRO
Klc1	Klc3	0.0404092	Shared protein domains	INTERPRO
Cebpa	Cebpd	0.0537541	Shared protein domains	INTERPRO
Cebpa	Cebpg	0.0189693	Shared protein domains	INTERPRO
Cebpa	Cebpb	0.0537541	Shared protein domains	INTERPRO
Cebpa	Cebpe	0.0537541	Shared protein domains	INTERPRO
Nfil3	Cebpd	0.0189691	Shared protein domains	INTERPRO
Nfil3	Cebpg	0.0206671	Shared protein domains	INTERPRO
Nfil3	Cebpb	0.0189691	Shared protein domains	INTERPRO
Nfil3	Cebpe	0.0189691	Shared protein domains	INTERPRO
Nfil3	Cebpa	0.0189691	Shared protein domains	INTERPRO
Ddit3	Cebpd	0.0189692	Shared protein domains	INTERPRO
Ddit3	Cebpg	0.0206672	Shared protein domains	INTERPRO
Ddit3	Cebpb	0.0189692	Shared protein domains	INTERPRO
Ddit3	Cebpe	0.0189692	Shared protein domains	INTERPRO
Ddit3	Cebpa	0.0189692	Shared protein domains	INTERPRO
Ddit3	Nfil3	0.020667	Shared protein domains	INTERPRO
Dbp	Cebpd	0.0189693	Shared protein domains	INTERPRO
Dbp	Cebpg	0.0206672	Shared protein domains	INTERPRO
Dbp	Cebpb	0.0189693	Shared protein domains	INTERPRO
Dbp	Cebpe	0.0189693	Shared protein domains	INTERPRO
Dbp	Cebpa	0.0189693	Shared protein domains	INTERPRO
Dbp	Nfil3	0.0206671	Shared protein domains	INTERPRO
Dbp	Ddit3	0.0206672	Shared protein domains	INTERPRO
Atf4	Cebpd	0.0189693	Shared protein domains	INTERPRO
Atf4	Cebpg	0.0206672	Shared protein domains	INTERPRO
Atf4	Cebpb	0.0189693	Shared protein domains	INTERPRO
Atf4	Cebpe	0.0189693	Shared protein domains	INTERPRO
Atf4	Cebpa	0.0189693	Shared protein domains	INTERPRO
Atf4	Nfil3	0.0206671	Shared protein domains	INTERPRO
Atf4	Ddit3	0.0206672	Shared protein domains	INTERPRO
Atf4	Dbp	0.0206672	Shared protein domains	INTERPRO
Mllt6	Phf20	0.0107383	Shared protein domains	INTERPRO
Cebpg	Cebpd	0.0258266	Shared protein domains	PFAM
Cebpb	Cebpd	0.0258266	Shared protein domains	PFAM
Cebpb	Cebpg	0.0258266	Shared protein domains	PFAM
Cebpe	Cebpd	0.0258266	Shared protein domains	PFAM
Cebpe	Cebpg	0.0258266	Shared protein domains	PFAM
Cebpe	Cebpb	0.0258266	Shared protein domains	PFAM
Cebpa	Cebpd	0.0258266	Shared protein domains	PFAM
Cebpa	Cebpg	0.0258266	Shared protein domains	PFAM
Cebpa	Cebpb	0.0258266	Shared protein domains	PFAM
Cebpa	Cebpe	0.0258266	Shared protein domains	PFAM
Nfil3	Cebpd	0.0258265	Shared protein domains	PFAM
Nfil3	Cebpg	0.0258265	Shared protein domains	PFAM
Nfil3	Cebpb	0.0258265	Shared protein domains	PFAM
Nfil3	Cebpe	0.0258265	Shared protein domains	PFAM
Nfil3	Cebpa	0.0258265	Shared protein domains	PFAM
Dbp	Cebpd	0.0258266	Shared protein domains	PFAM
Dbp	Cebpg	0.0258266	Shared protein domains	PFAM
Dbp	Cebpb	0.0258266	Shared protein domains	PFAM
Dbp	Cebpe	0.0258266	Shared protein domains	PFAM
Dbp	Cebpa	0.0258266	Shared protein domains	PFAM
Dbp	Nfil3	0.0258265	Shared protein domains	PFAM
Atf4	Cebpd	0.0258266	Shared protein domains	PFAM
Atf4	Cebpg	0.0258266	Shared protein domains	PFAM
Atf4	Cebpb	0.0258266	Shared protein domains	PFAM
Atf4	Cebpe	0.0258266	Shared protein domains	PFAM
Atf4	Cebpa	0.0258266	Shared protein domains	PFAM
Atf4	Nfil3	0.0258265	Shared protein domains	PFAM
Atf4	Dbp	0.0258266	Shared protein domains	PFAM

## Sheet: Figure 3
Figure 3a
		Flox NCD										HepTrim26KO NCD										Flox HFHC										HepTrim26KO HFHC
0		18.42	22.67	20.79	20.69	22.28	18.12	20.79	17.82	19.41	19.8	20.4	21.49	19.11	18.71	21.68	22.38	19.9	19.8	21.19	21.78	20.69	19.8	20.79	20	19.7	18.22	18.12	18.51	22.77	21.78	21.09	20.69	20.99	19.8	17.92	18.51	18.22	20.79	22.77	19.11
4		20.2	21.68	21.88	24.16	23.86	22.87	19.21	21.29	20.2	24.16	24.65	22.97	22.28	21.78	24.75	22.97	19.11	20.1	20.59	21.19	25.45	24.16	24.65	25.35	21.78	23.86	24.85	25.25	23.17	24.85	24.46	23.47	22.67	22.57	22.67	22.97	23.76	25.74	24.75	22.77
8		26.35	21.5	21.1	21.59	20.8	24.66	22.39	22.19	24.17	23.97	26.74	25.46	23.67	21.5	25.26	23.08	22.88	24.86	23.18	22.58	26.84	29.91	32.58	29.22	30.8	26.94	27.04	28.62	27.93	26.94	27.63	26.74	30.31	29.32	30.41	32.88	32.88	29.61	30.5	31.2
16		25.35	23.27	28.12	27.13	28.71	26.44	23.76	28.51	28.71	23.56	22.57	24.65	23.27	26.93	27.43	26.24	26.34	24.65	28.12	23.37	35.84	43.56	39.41	40.3	37.23	40.2	43.66	43.56	37.03	41.78	44.06	44.46	37.82	41.29	40.4	37.62	42.77	39.01	36.04	41.39
Figure 3b
Flox NCD	HepTrim26KO NCD	Flox HFHC	HepTrim26KO HFHC		Flox NCD	HepTrim26KO NCD	Flox HFHC	HepTrim26KO HFHC
1.39	1.29	2.77	2.77		5.46875	5.70176	7.73481	6.29213
0.99	0.99	2.97	3.66		4.25532	4.01606	6.81818	8.24053
0.89	1.68	2.87	3.17		3.16901	7.23404	7.28643	8.37696
0.99	0.99	2.28	2.28		3.64963	3.67647	5.65111	5.51559
1.68	1.68	2.97	2.87		5.86207	6.13718	7.97872	7.10784
1.68	1.39	2.48	3.17		6.36704	5.28302	6.15764	8.42105
1.09	0.99	2.48	3.47		4.58333	3.7594	5.66894	8.10185
0.89	1.68	2.97	2.48		3.125	6.82731	6.81818	6.34518
0.99	1.09	2.77	3.66		3.44828	3.87324	7.48663	10.1648
0.99	1.49	2.28	3.27		4.20168	6.35593	5.45024	7.89474
1.58	1.49	2.77	3.56		5.99251	5.66038	6.89655	9.47368
1.19	1.29	2.67	3.37		5	4.88722	6.12245	7.87037
1.49	0.89	2.28	3.66		5.20833	3.61446	5.22727	9.39086
1.29	1.68	2.18	3.66		4.48276	5.98592	5.88235	10.1648
1.29	1.19	2.97	3.37		5.46218	5.08475	7.109	8.13397
Figure 3c
Flox NCD	HepTrim26KO NCD	Flox HFHC	HepTrim26KO HFHC
5.64356	4.45545	9.10891	12.3762
4.75247	5.74257	8.41584	11.7822
4.9505	4.65346	7.92079	11.9802
5.94059	4.45545	8.21782	11.6832
5.64356	4.15842	8.31683	11.7822
5.64356	5.74257	8.0198	12.2772
5.44555	4.75247	8.11881	11.4852
5.54455	5.54455	8.61386	11.1881
5.54455	4.35644	8.21782	10.6931
5.94059	4.9505	8.21782	11.4852
5.74257	5.14851	8.91089	10.297
4.75247	5.24753	8.61386	11.7822
5.64356	5.84158	8.81188	10.396
4.45545	5.34654	8.91089	11.6832
4.9505	5.84158	8.71287	11.3861
Figure 3d
Flox NCD	HepTrim26KO NCD	Flox HFHC	HepTrim26KO HFHC		Flox NCD	HepTrim26KO NCD	Flox HFHC	HepTrim26KO HFHC
9.60396	11.2871	22.0792	32.1782		2.40891	2.23508	8.93856	17.6998
15.2475	13.0693	16.7327	30		3.2206	3.33562	6.25864	15.7096
12.9703	9.60396	19.1089	35.5446		2.85375	1.9863	6.72701	18.9258
13.2673	10.297	23.1683	23.4654		3.50292	2.03902	8.46192	12.1844
11.2871	9.80198	22.9703	30.495		2.83109	1.81159	8.49067	15.9688
8.21782	13.7624	21.8812	31.0891		2.06124	3.51251	7.79924	16.9639
13.1683	14.6535	21.6832	26.2376		3.18705	3.09512	7.82407	13.393
9.30693	10.396	20.198	30.495		2.29346	2.56184	7.73257	15.1637
9.70297	13.5644	24.9505	29.802		2.39105	2.62632	9.11283	14.1633
14.6535	11.6832	19.2079	28.3168		3.8689	2.57055	7.01543	14.4544
8.61386	9.80198	20.6931	25.7426		2.19848	2.24292	8.19528	11.781
15.9406	15.6436	24.6535	38.0198		3.36699	3.64844	9.43829	19.9092
11.0891	13.8614	16.9307	23.9604		2.78143	3.59878	6.63072	11.0708
14.3564	9.90099	20	21.9802		2.84286	2.35271	7.92079	11.4133
12.7723	11.5842	22.7723	20		2.81018	3.00755	8.81831	10.121
Figure 3f
Flox NCD	HepTrim26KO NCD	Flox HFHC	HepTrim26KO HFHC		Flox NCD	HepTrim26KO NCD	Flox HFHC	HepTrim26KO HFHC		Flox NCD	HepTrim26KO NCD	Flox HFHC	HepTrim26KO HFHC
23.3663	34.4554	78.4158	120.891		44.1584	40.9901	66.9307	181.782		31.8812	34.4554	80.198	105.941
35.2475	38.6139	82.6733	158.02		29.2079	43.1683	64.8515	163.069		32.7723	20.495	77.5247	94.1584
22.4752	23.2673	101.782	125.148		38.8119	35.5446	53.9604	111.584		24.0594	25.1485	82.0792	102.475
38.2178	35.7426	88.1188	100.099		38.8119	37.2277	80.396	211.485		21.0891	23.5644	51.9802	114.951
29.2079	37.1287	61.0891	103.564		33.9604	35.8416	103.663	96.2376		25.7426	21.5842	83.0693	113.168
41.5842	34.7525	82.8713	129.703		36.4356	26.3366	50.8911	212.178		23.4654	30.9901	70	115.644
43.2673	35.4455	103.861	124.059		24.7525	22.3762	68.4158	183.267		26.3366	26.1386	54.9505	119.109
33.3663	29.2079	97.0297	92.7723		33.5644	22.3762	62.2772	147.03		20.8911	26.9307	64.0594	89.2079
38.3168	44.4554	91.1881	148.911		24.7525	28.2178	75.1485	170.396		26.2376	20.495	63.6634	119.802
39.0099	25.4455	49.802	108.218		33.1683	40.495	97.3267	178.317		20.396	26.0396	57.0297	126.832
36.8317	41.5842	62.9703	124.356		23.9604	22.8713	62.3762	200.594		29.802	22.9703	69.0099	113.069
36.0396	33.6634	95.6436	86.3366		43.6634	40.5941	75.9406	120.99		20.396	29.4059	60	99.1089
27.8218	33.4654	79.703	130.396		24.5545	21.8812	95.9406	117.822		26.6337	22.9703	80.297	131.485
32.7723	42.5743	79.1089	161.98		39.2079	27.6238	50.099	129.208		24.7525	21.5842	74.2574	121.683
34.5545	24.3564	58.4158	111.584		21.9802	25.9406	84.2574	194.752		31.1881	26.1386	55.4455	105.347
Figure 3g						Figure 3h
Group	Liver weight/body weight (%)	Fasting insulin (mIU/L)	Liver TG contents (mg/g)	Fasting blood glucose (mmol/L)		Group	Liver weight/body weight (%)	Fasting insulin (mIU/L)	Liver TG contents (mg/g)	Fasting blood glucose (mmol/L)
Flox HFHC	7.73481	22.0792	78.4158	9.10891		Flox HFHC	7.73481	22.0792	78.4158	9.10891
Flox HFHC	6.81818	16.7327	82.6733	8.41584		Flox HFHC	6.81818	16.7327	82.6733	8.41584
Flox HFHC	7.28643	19.1089	101.782	7.92079		Flox HFHC	7.28643	19.1089	101.782	7.92079
Flox HFHC	5.65111	23.1683	88.1188	8.21782		Flox HFHC	5.65111	23.1683	88.1188	8.21782
Flox HFHC	7.97872	22.9703	61.0891	8.31683		Flox HFHC	7.97872	22.9703	61.0891	8.31683
Flox HFHC	6.15764	21.8812	82.8713	8.0198		Flox HFHC	6.15764	21.8812	82.8713	8.0198
Flox HFHC	5.66894	21.6832	103.861	8.11881		Flox HFHC	5.66894	21.6832	103.861	8.11881
Flox HFHC	6.81818	20.198	97.0297	8.61386		Flox HFHC	6.81818	20.198	97.0297	8.61386
Flox HFHC	7.48663	24.9505	91.1881	8.21782		Flox HFHC	7.48663	24.9505	91.1881	8.21782
Flox HFHC	5.45024	19.2079	49.802	8.21782		Flox HFHC	5.45024	19.2079	49.802	8.21782
Flox HFHC	6.89655	20.6931	62.9703	8.91089		Flox HFHC	6.89655	20.6931	62.9703	8.91089
Flox HFHC	6.12245	24.6535	95.6436	8.61386		Flox HFHC	6.12245	24.6535	95.6436	8.61386
Flox HFHC	5.22727	16.9307	79.703	8.81188		Flox HFHC	5.22727	16.9307	79.703	8.81188
Flox HFHC	5.88235	20	79.1089	8.91089		Flox HFHC	5.88235	20	79.1089	8.91089
Flox HFHC	7.109	22.7723	58.4158	8.71287		Flox HFHC	7.109	22.7723	58.4158	8.71287
HepTrim26KO HFHC	6.29213	32.1782	120.891	12.3762		HepTrim26KO HFHC	6.29213	32.1782	120.891	12.3762
HepTrim26KO HFHC	8.24053	30	158.02	11.7822		HepTrim26KO HFHC	8.24053	30	158.02	11.7822
HepTrim26KO HFHC	8.37696	35.5446	125.148	11.9802		HepTrim26KO HFHC	8.37696	35.5446	125.148	11.9802
HepTrim26KO HFHC	5.51559	23.4654	100.099	11.6832		HepTrim26KO HFHC	5.51559	23.4654	100.099	11.6832
HepTrim26KO HFHC	7.10784	30.495	103.564	11.7822		HepTrim26KO HFHC	7.10784	30.495	103.564	11.7822
HepTrim26KO HFHC	8.42105	31.0891	129.703	12.2772		HepTrim26KO HFHC	8.42105	31.0891	129.703	12.2772
HepTrim26KO HFHC	8.10185	26.2376	124.059	11.4852		HepTrim26KO HFHC	8.10185	26.2376	124.059	11.4852
HepTrim26KO HFHC	6.34518	30.495	92.7723	11.1881		HepTrim26KO HFHC	6.34518	30.495	92.7723	11.1881
HepTrim26KO HFHC	10.1648	29.802	148.911	10.6931		HepTrim26KO HFHC	10.1648	29.802	148.911	10.6931
HepTrim26KO HFHC	7.89474	28.3168	108.218	11.4852		HepTrim26KO HFHC	7.89474	28.3168	108.218	11.4852
HepTrim26KO HFHC	9.47368	25.7426	124.356	10.297		HepTrim26KO HFHC	9.47368	25.7426	124.356	10.297
HepTrim26KO HFHC	7.87037	38.0198	86.3366	11.7822		HepTrim26KO HFHC	7.87037	38.0198	86.3366	11.7822
HepTrim26KO HFHC	9.39086	23.9604	130.396	10.396		HepTrim26KO HFHC	9.39086	23.9604	130.396	10.396
HepTrim26KO HFHC	10.1648	21.9802	161.98	11.6832		HepTrim26KO HFHC	10.1648	21.9802	161.98	11.6832
HepTrim26KO HFHC	8.13397	20	111.584	11.3861		HepTrim26KO HFHC	8.13397	20	111.584	11.3861
Figure 3i
Flox HFHC	HepTrim26KO HFHC
4	7
6	8
6	7
5	7
7	6
6	6
8	6
7	7
5	7
4	8
4	5
4	4
4	5
4	5
4	6
Figure 3j
Flox HFHC	HepTrim26KO HFHC		Flox HFHC	HepTrim26KO HFHC		Flox HFHC	HepTrim26KO HFHC		Flox HFHC	HepTrim26KO HFHC		Flox HFHC	HepTrim26KO HFHC
1.09948	1.9802		0.550459	1.18812		1.23348	2.77228		0.599078	1.28713		0.947867	3.16832
0.575916	2.27723		1.42202	3.06931		1.01322	2.27723		1.38249	2.9703		1.51659	1.38614
1.09948	3.16832		1.10092	2.37624		1.45374	3.26733		1.47465	3.16832		0.900474	2.47525
1.15183	1.78218		0.59633	1.28713		1.36564	3.06931		1.19816	2.57426		0.853081	1.9802
0.942408	1.68317		1.14679	2.47525		0.792952	1.78218		0.921659	1.9802		0.947867	1.9802
0.994764	1.18812		1.42202	3.06931		0.61674	1.38614		0.552995	2.18812		1.09005	2.17822
1.3089	2.9703		0.733945	1.58416		0.92511	2.07921		1.47465	3.16832		0.616114	2.9703
1.25655	2.77228		0.642202	1.38614		0.837004	1.88119		0.829493	1.78218		0.521327	3.36634
0.942408	0.990099		1.42202	3.06931		0.748899	1.68317		0.645161	1.23861		1.18483	3.46535
0.628272	2.07921		0.963303	2.07921		1.01322	2.27723		0.921659	1.9802		1.4218	2.67327
Figure 3k
Flox HFHC	HepTrim26KO HFHC		Flox HFHC	HepTrim26KO HFHC		Flox HFHC	HepTrim26KO HFHC		Flox HFHC	HepTrim26KO HFHC		Flox HFHC	HepTrim26KO HFHC			Flox HFHC					HepTrim26KO HFHC
34.7525	67.2277		69.1089	116.931		73.2673	114.653		53.2673	89.4059		50	96.0396		Il18	1.13023	1.06046	0.897674	0.781395	1.13023	3.00681	1.85787	2.90449	2.9905	1.88231
22.5743	101.98		59.1089	92.6733		63.9604	114.356		46.5346	137.129		47.8218	103.069		Ccl2	0.859649	1.44444	0.964912	0.584795	1.1462	1.63785	3.52016	2.02083	3.35719	3.60165
40.7921	72.8713		55.7426	90.099		50.297	109.109		70.396	138.614		45.2475	86.3366		Il1b	0.635179	1.02063	0.781759	1.27579	1.28665	3.16978	0.945224	2.33047	1.83341	3.53646
41.9802	74.3564		48.0198	92.8713		56.0396	92.8713		57.6238	111.584		56.1386	107.228		Il6	0.949821	1.21266	0.943847	0.752688	1.14098	3.49571	5.00319	5.13356	1.83929	2.98824
40.396	107.228		63.9604	106.733		68.8119	113.168		61.9802	118.416		57.2277	73.0693		Tnfa	0.810302	1.12437	0.678392	1.04271	1.34422	5.06838	1.82527	3.82165	3.24311	4.84837
23.4654	110.891		56.1386	109.208		55.7426	78.9109		72.8713	153.861		42.3762	92.5743
29.703	99.703		53.9604	123.564		58.5149	105.049		48.9109	122.574		62.3762	109.703
40.198	52.7723		47.7228	120.099		72.0792	71.0891		62.4753	134.356		69.0099	74.6535
31.5842	80.396		52.4753	75.4455		59.2079	97.8218		42.4753	97.4257		41.6832	114.257
28.3168	99.3069		51.2871	87.2277		68.2178	116.535		47.0297	94.3564		66.8317	80.5941
36.2376	98.0198		49.505	104.356		44.0594	87.4257		73.5644	114.852		41.3861	106.04
22.9703	110.198		69.5049	90.9901		67.6238	117.624		66.7327	135.346		72.8713	77.5247
27.1287	63.1683		73.9604	107.723		52.7723	91.0891		65.4455	163.069		61.0891	100.792
34.1584	74.9505		64.0594	72.5743		73.3663	89.1089		45.3465	108.416		44.5545	96.6337
23.9604	65.0495		59.0099	83.6634		43.6634	95.3465		47.9208	134.059		44.9505	69.3069
Figure 3l
	Flox HFHC					HepTrim26KO HFHC
Cd36	0.80533	1.1124	0.99073	1.28621	0.80533	3.31644	2.91716	1.35265	2.62382	2.68086
Scd1	0.694022	1.0233	1.24114	0.932118	1.10942	2.86013	0.912633	3.21866	4.6691	3.97647
Pparg	0.600476	1.09988	0.707491	1.2604	1.33175	1.87189	2.06157	2.71934	4.14759	3.32459
Fasn	0.640569	1.07948	1.37011	0.765125	1.14472	2.48529	3.77276	3.17792	4.80762	2.18381
Fatp1	0.848018	1.25	0.859031	0.699339	1.34361	4.03352	2.75419	3.97647	1.73563	2.02898
Acaca	0.651135	1.40382	1.00358	0.860215	1.08124	1.60526	3.82165	1.04301	5.00319	4.70984
Scrbf1	1.36173	0.77514	1.38268	0.712291	0.768156	3.19505	2.46436	3.12673	2.60792	1.57228
Figure 3m
	Flox HFHC					HepTrim26KO HFHC
Col1a1	1.26521	1.31995	0.675182	0.851582	0.888078	2.25743	2.08911	4.13861	2.72277	4.52475
Col3a1	1.48551	0.736715	1.20773	0.93599	0.634058	2.0396	2.07921	4.9901	2.25743	2.15842
Ccn2	0.842697	1.50437	0.93633	0.973783	0.742821	2.45545	2.48515	5.21782	3.9505	2.16832
Tgfb	0.768156	0.77514	1.15223	0.935754	1.36871	3.69307	5.12871	1.25743	2.28713	2.91089
Timp1	0.845771	1.10696	0.864428	0.628109	1.55473	3.41584	3.31683	3.9802	2.42574	1.93069
αSma	0.750916	0.836386	0.995116	0.952381	1.4652	4.07921	3.82178	3.9604	2.50495	1.34654
Figure 3n
Flox HFHC	HepTrim26KO HFHC		Flox HFHC	HepTrim26KO HFHC		Flox HFHC	HepTrim26KO HFHC		Flox HFHC	HepTrim26KO HFHC
123.267	136.436		120.792	214.851		92.2772	108.218		8.41584	14.5545
120.693	139.109		131.287	129.901		98.7129	122.277		12.9703	17.0297
92.6733	134.851		94.5545	216.931		101.485	134.554		9.30693	10.099
99.2079	219.208		120.792	198.119		69.1089	143.663		13.6634	5.94059
118.317	203.465		100.198	136.238		77.6238	123.267		6.33663	15.0495
111.089	169.901		91.2871	181.386		68.2178	148.218		8.71287	16.1386
121.683	175.545		111.287	184.851		73.9604	126.436		9.80198	12.2772
98.5148	133.564		100.594	210.495		69.802	106.733		9.40594	12.2772
85.3465	135.941		104.158	152.772		91.3861	107.723		7.54455	11.8812
104.158	173.564		123.267	145.941		71.7822	152.871		10.8911	14.7525
106.535	148.515		85.4455	138.911		76.0396	153.465		14.6535	17.1287
90	125.644		103.069	164.654		87.2277	146.337		6.43564	9.10891
107.525	206.634		122.178	135.446		97.2277	121.089		13.2673	12.2772
116.238	125.545		88.8119	159.01		102.871	131.089		8.31683	16.3366
92.5743	119.901		116.04	149.406		86.8317	125.545		13.2673	6.53465

## Sheet: Figure 4
Figure 4b
NTG HFHC	HTG HFHC
39.8	38.81
37.92	38.42
37.82	36.63
42.38	37.82
37.23	42.57
41.58	37.03
36.83	38.22
39.6	41.78
42.18	37.13
39.41	41.98
36.83	41.29
40.89	40.79
39.9	39.31
40.2	40.89
38.71	40.99
Figure 4c
NTG HFHC	HTG HFHC		NTG HFHC	HTG HFHC
2.57	1.49		6.46766	3.82653
2.97	2.38		7.8329	6.18557
2.48	1.88		6.5445	5.13514
2.57	1.88		6.07477	4.97382
2.87	1.98		7.71277	4.65116
2.97	1.39		7.14286	3.74332
2.67	1.29		7.25806	3.36788
2.18	1.58		5.5	3.79147
2.97	1.29		7.04225	3.46667
2.28	1.88		5.7789	4.48113
2.87	1.29		7.7957	3.11751
2.48	1.68		6.05327	4.12621
2.57	1.29		6.45161	3.27456
2.18	2.18		5.41872	5.32688
2.48	2.08		6.39386	5.07246
Figure 4d
NTG HFHC	HTG HFHC
9.10891	5.82782
9.50495	5.82782
8.0198	6.55629
10	7.08609
8.41584	6.35762
8.41584	7.08609
9.10891	5.69536
9.10891	6.29139
10.5941	6.68874
10.4951	6.55629
9.20792	7.28477
8.81188	6.82119
9.40594	7.15232
10.6931	7.28477
9.60396	5.43046
Figure 4e
NTG HFHC	HTG HFHC		NTG HFHC	HTG HFHC
20.495	15.0331		8.29723	3.89379
21.5842	13.4437		9.11806	3.48211
23.8614	14.8344		8.50505	4.32262
20.495	16.755		9.10891	5.27677
19.4059	16.4238		7.25855	4.64073
20	17.4172		7.48075	5.48534
26.0396	12.3179		10.5419	3.11799
18.2178	17.2185		7.37531	4.8146
19.703	12.4503		9.27709	3.7012
22.2772	16.6225		10.3911	4.84365
20.396	16.9536		8.34689	5.48904
25.1485	17.2848		9.84914	5.24012
19.604	17.351		8.19528	5.51555
20.8911	16.4238		9.92844	5.3175
19.901	14.1722		8.49459	3.42051
Figure 4f
NTG HFHC	HTG HFHC		NTG HFHC	HTG HFHC		NTG HFHC	HTG HFHC
96.5346	71.7881		69.5049	59.1391		59.3069	62.053
106.04	66.2914		85.2475	63.9073		101.782	39.5364
76.0396	55.1656		104.356	54.3046		75.0495	40.8609
75.7426	55.3642		106.931	39.6026		92.1782	44.4371
56.2376	56.5563		108.02	62.3841		58.8119	72.7815
79.5049	52.1854		84.7525	60.0662		73.8614	65.8278
71.7822	58.6755		61.2871	45.6954		76.1386	47.4834
84.6535	56.3576		100.396	55.8278		79.3069	57.1523
83.9604	52.1192		84.1584	45.4305		107.822	47.0199
107.525	71.5894		55.1485	44.4371		62.8713	58.0795
102.574	60.5298		97.7228	42.2517		72.2772	48.0795
89.0099	54.5695		73.6634	64.6358		65.3465	44.8344
78.4158	37.1523		74.6535	41.7881		80.396	40.1324
68.7129	39.3377		87.9208	44.8344		61.9802	57.2185
81.5842	49.6689		61.0891	42.7152		65.1485	59.2715
Figure 4g
Group	Liver weight/body weight (%)	Fasting blood glucose (mmol/L)	Fasting insulin (mIU/L)	Liver TG contents (mg/g)		Group	Liver weight/body weight (%)	Fasting blood glucose (mmol/L)	Fasting insulin (mIU/L)	Liver TG contents (mg/g)	Liver TC contents (mg/g)	Liver NEFA contents (mg/g)
NTG HFHC	6.46766	9.10891	20.495	96.5346		NTG HFHC	6.46766	9.10891	20.495	96.5346	59.3069	69.5049
NTG HFHC	7.8329	9.50495	21.5842	106.04		NTG HFHC	7.8329	9.50495	21.5842	106.04	101.782	85.2475
NTG HFHC	6.5445	8.0198	23.8614	76.0396		NTG HFHC	6.5445	8.0198	23.8614	76.0396	75.0495	104.356
NTG HFHC	6.07477	10	20.495	75.7426		NTG HFHC	6.07477	10	20.495	75.7426	92.1782	106.931
NTG HFHC	7.71277	8.41584	19.4059	56.2376		NTG HFHC	7.71277	8.41584	19.4059	56.2376	58.8119	108.02
NTG HFHC	7.14286	8.41584	20	79.5049		NTG HFHC	7.14286	8.41584	20	79.5049	73.8614	84.7525
NTG HFHC	7.25806	9.10891	26.0396	71.7822		NTG HFHC	7.25806	9.10891	26.0396	71.7822	76.1386	61.2871
NTG HFHC	5.5	9.10891	18.2178	84.6535		NTG HFHC	5.5	9.10891	18.2178	84.6535	79.3069	100.396
NTG HFHC	7.04225	10.5941	19.703	83.9604		NTG HFHC	7.04225	10.5941	19.703	83.9604	107.822	84.1584
NTG HFHC	5.7789	10.4951	22.2772	107.525		NTG HFHC	5.7789	10.4951	22.2772	107.525	62.8713	55.1485
NTG HFHC	7.7957	9.20792	20.396	102.574		NTG HFHC	7.7957	9.20792	20.396	102.574	72.2772	97.7228
NTG HFHC	6.05327	8.81188	25.1485	89.0099		NTG HFHC	6.05327	8.81188	25.1485	89.0099	65.3465	73.6634
NTG HFHC	6.45161	9.40594	19.604	78.4158		NTG HFHC	6.45161	9.40594	19.604	78.4158	80.396	74.6535
NTG HFHC	5.41872	10.6931	20.8911	68.7129		NTG HFHC	5.41872	10.6931	20.8911	68.7129	61.9802	87.9208
NTG HFHC	6.39386	9.60396	19.901	81.5842		NTG HFHC	6.39386	9.60396	19.901	81.5842	65.1485	61.0891
HTG HFHC	3.82653	5.82782	15.0331	71.7881		HTG HFHC	3.82653	5.82782	15.0331	71.7881	62.053	59.1391
HTG HFHC	6.18557	5.82782	13.4437	66.2914		HTG HFHC	6.18557	5.82782	13.4437	66.2914	39.5364	63.9073
HTG HFHC	5.13514	6.55629	14.8344	55.1656		HTG HFHC	5.13514	6.55629	14.8344	55.1656	40.8609	54.3046
HTG HFHC	4.97382	7.08609	16.755	55.3642		HTG HFHC	4.97382	7.08609	16.755	55.3642	44.4371	39.6026
HTG HFHC	4.65116	6.35762	16.4238	56.5563		HTG HFHC	4.65116	6.35762	16.4238	56.5563	72.7815	62.3841
HTG HFHC	3.74332	7.08609	17.4172	52.1854		HTG HFHC	3.74332	7.08609	17.4172	52.1854	65.8278	60.0662
HTG HFHC	3.36788	5.69536	12.3179	58.6755		HTG HFHC	3.36788	5.69536	12.3179	58.6755	47.4834	45.6954
HTG HFHC	3.79147	6.29139	17.2185	56.3576		HTG HFHC	3.79147	6.29139	17.2185	56.3576	57.1523	55.8278
HTG HFHC	3.46667	6.68874	12.4503	52.1192		HTG HFHC	3.46667	6.68874	12.4503	52.1192	47.0199	45.4305
HTG HFHC	4.48113	6.55629	16.6225	71.5894		HTG HFHC	4.48113	6.55629	16.6225	71.5894	58.0795	44.4371
HTG HFHC	3.11751	7.28477	16.9536	60.5298		HTG HFHC	3.11751	7.28477	16.9536	60.5298	48.0795	42.2517
HTG HFHC	4.12621	6.82119	17.2848	54.5695		HTG HFHC	4.12621	6.82119	17.2848	54.5695	44.8344	64.6358
HTG HFHC	3.27456	7.15232	17.351	37.1523		HTG HFHC	3.27456	7.15232	17.351	37.1523	40.1324	41.7881
HTG HFHC	5.32688	7.28477	16.4238	39.3377		HTG HFHC	5.32688	7.28477	16.4238	39.3377	57.2185	44.8344
HTG HFHC	5.07246	5.43046	14.1722	49.6689		HTG HFHC	5.07246	5.43046	14.1722	49.6689	59.2715	42.7152
Figure 4h
NTG HFHC	HTG HFHC
6	6
7	5
5	4
4	3
4	3
5	4
6	5
5	3
6	3
5	2
4	4
5	3
6	3
5	2
5	3
Figure 4i
NTG HFHC	HTG HFHC
0.921609	0.143168
1.01582	0.15703
0.734388	0.281782
0.850344	0.45505
0.873294	0.133267
0.828602	0.328317
0.962677	0.212475
1.25619	0.308515
1.2574	0.543168
1.29967	0.56396
Figure 4j
NTG HFHC	HTG HFHC		NTG HFHC	HTG HFHC
1.16657	0.635545		0.846588	0.243465
1.0602	0.439505		1.26219	0.564257
0.818235	0.639505		1.02232	0.379109
1.19112	0.608812		1.27758	0.576139
1.23086	0.416733		0.717034	0.143465
1.128	0.229604		1.02617	0.382079
0.680304	0.254356		1.08902	0.430594
1.09877	0.437525		1.04926	0.399901
0.87668	0.339505		0.897896	0.283069
0.749269	0.212772		0.811955	0.216733
Figure 4k
NTG HFHC	HTG HFHC		NTG HFHC	HTG HFHC
1.20988	0.642475		1.14717	0.545446
0.945823	0.412772		1.19472	0.58505
0.735261	0.229604		0.744175	0.209802
0.960619	0.425644		0.930813	0.365248
1.19508	0.629604		1.30766	0.679109
1.06875	0.519703		0.781027	0.240495
0.869565	0.346436		1.07584	0.48604
1.2463	0.674158		0.701379	0.174158
0.944685	0.411782		1.08179	0.49099
0.824038	0.306832		1.03543	0.452376
Figure 4l
NTG HFHC	HTG HFHC		NTG HFHC	HTG HFHC		NTG HFHC	HTG HFHC		NTG HFHC	HTG HFHC		NTG HFHC	HTG HFHC
30.396	32.3841		65.3465	33.6879		43.0693	61.9847		44.8515	49.703		52.7723	38.1188
43.8614	34.2384		77.3267	48.2979		49.901	50.001		65.0495	46.1386		62.0792	25.2475
38.3168	22.053		54.4554	54.3972		64.3564	36.2595		82.9703	49.604		40.9901	34.2574
22.0792	24.0397		70.5941	40.9929		47.5247	42.4427		55.7426	43.9604		34.5545	41.2871
45.9406	29.6027		63.8614	41.773		54.7525	49.8473		65.3465	57.0297		62.4753	38.4158
30.396	30.1987		46.3366	50.0002		70.198	36.5649		81.0891	52.9703		57.1287	27.1287
34.8515	23.8411		78.6139	33.1206		67.7228	35.5725		51.8812	58.2178		57.1287	26.1386
38.9109	16.0927		58.5149	57.8014		72.1782	44.5802		40.0002	56.5346		28.8119	36.3366
31.7822	33.9735		75.7426	53.1915		63.8614	40.1527		56.9307	44.6535		40.495	41.0891
48.6139	23.3775		46.0396	52.1277		66.6337	57.4046		48.0198	45.6436		29.901	28.2178
43.2673	16.9536		79.5049	39.078		60.6931	38.9313		81.8812	59.703		36.9307	29.1089
32.0792	28.2119		77.3267	44.1844		77.6238	36.5649		82.5743	52.7723		42.4753	38.1188
27.3267	21.7218		80.4951	33.617		41.4851	59.313		72.3762	33.5644		44.3564	40.099
35.8416	30.9272		78.1188	36.5248		44.5545	57.2519		58.0198	31.0891		44.8515	39.703
41.4851	18.9404		59.4059	33.0496		47.7228	49.8473		40.7921	36.5346		55.4455	35.8416
NTG HFHC	HTG HFHC
5.14851	16.6667			NTG HFHC					HTG HFHC
4.55445	13.1372		Il18	1.04225	1.07682	1.13572	0.732394	1.0128	0.350166	0.133987	0.216944	0.225914	0.221262
7.32673	14.5098		Ccl2	1.11269	0.83935	1.02372	1.05854	0.965704	0.191694	0.22093	0.384053	0.27608	0.319269
7.92079	13.7255		Il1b	0.79322	1.21582	1.1435	0.978531	0.868927	0.275415	0.290698	0.299003	0.357143	0.275415
6.33663	16.4706		Il6	0.830305	0.792564	0.946324	1.13783	1.29298	0.245847	0.354817	0.288704	0.263787	0.333887
8.41584	9.41177		Tnfa	1.0319	1.01626	1.01001	0.816135	1.1257	0.211628	0.263787	0.245515	0.316611	0.30299
4.45545	10.5882
4.75247	17.2549
6.73267	10.5882
4.55445	8.82353
5.74257	15.8824
4.15842	12.1569
7.52475	16.0784
4.05941	8.23529
5.0495	12.9412
Figure 4m
	NTG HFHC					HTG HFHC
Cd36	1.0445	1.26009	0.95573	0.820844	0.918838	0.678119	0.48604	0.664257	0.800891	0.336535
Scd1	0.954989	1.16337	0.949035	1.27649	0.656109	0.369208	0.49099	0.830594	0.735545	0.620693
Pparg	0.801212	1.29091	1.14667	0.744242	1.01697	0.551386	0.544455	0.435545	0.629604	0.561287
Fasn	0.843257	1.12573	0.97203	0.862642	1.19634	0.873168	0.522673	0.514752	0.340495	0.774158
Fatp1	1.22837	0.872261	0.831892	1.08132	0.986159	0.782079	0.706832	0.58802	0.464257	0.354356
Acaca	1.0775	1.02086	1.11612	1.02729	0.758239	0.513762	0.69495	0.437525	0.656337	0.470198
Srebf1	0.797355	0.969553	1.21038	1.06189	0.960819	0.841485	0.579109	0.562277	0.346436	0.447426
Figure 4n
	NTG HFHC					HTG HFHC
Col1a1	1.01449	0.782109	0.982009	0.947026	1.27436	0.68802	0.754356	0.421683	0.556337	0.424653
Col3a1	0.802165	1.20694	0.943652	1.03962	1.00763	0.578119	0.609802	0.714752	0.558317	0.359307
Ccn2	1.11543	1.22514	1.17943	0.814857	0.665143	0.79198	0.681089	0.540495	0.540495	0.437525
Tgfb	1.3298	0.954904	0.987503	0.980712	0.74708	0.79099	0.713762	0.353366	0.732574	0.348416
Timp1	1.20592	1.02219	0.950678	0.953144	0.868064	0.543465	0.611782	0.479109	0.529604	0.626634
αSma	1.27035	0.853255	0.924466	1.06689	0.885046	0.553366	0.373168	0.560297	0.437525	0.466238
Figure 4o
NTG HFHC	HTG HFHC		NTG HFHC	HTG HFHC		NTG HFHC	HTG HFHC		NTG HFHC	HTG HFHC
90.099	54.3511		114.059	65.1908		81.8812	84.2975		12.9703	10.8264
83.0693	57.6336		69.5049	64.5802		103.366	81.8182		7.42574	4.95868
84.2574	73.2824		89.0099	58.1679		93.6634	65.6198		5.84158	6.33058
110	65.1145		87.9208	56.1069		115.545	57.9339		8.61386	9.42149
84.1584	55.4962		92.2772	61.2214		75.4455	73.2231		12.6733	4.1157
100.198	57.4046		77.3267	46.9466		101.485	62.8926		5.24753	10.9091
116.832	75.4198		83.3663	60.7634		108.218	92.0661		13.5644	9.91736
81.5842	82.6718		93.9604	83.3588		116.238	77.9339		6.33663	5.78512
97.4257	71.6794		99.2079	80.3817		103.861	90.4959		11.1881	5.95041
106.436	57.4809		107.525	53.1298		111.584	75.9504		8.81188	7.59504
105.644	56.4885		112.871	62.0611		70.8911	92.1488		7.72277	10.5785
95.2475	81.9084		90.5941	46.1069		73.1683	83.3884		11.8812	7.60331
72.2772	76.6412		115.743	68.0916		116.733	60.1653		14.2574	5.70248
89.2079	47.8626		83.6634	74.5038		92.3762	98.7603		14.5545	9.41322
86.3366	66.5649		85.0495	63.2824		109.604	97.438		6.93069	6.39669

## Sheet: Figure 5
Figure 5a
Flox HFHC	HKO (Trim31) HFHC	HKO (Cebpd) HFHC	DHKO (Trim31-Cebpd) HFHC
43.53	45.21	47.29	37.31
46	38.7	46.59	48.77
50.94	40.08	39.39	36.33
36.53	38.4	43.73	48.86
47.48	45.71	39.78	41.36
42.94	50.44	37.02	43.14
51.23	47.48	37.91	38.4
38.01	46.3	47.19	45.21
46.99	44.03	40.47	50.84
47.09	42.25	42.94	49.56
44.82	37.22	48.08	41.36
44.23	48.17	42.35	50.74
51.14	50.64	48.08	36.62
41.36	36.43	46.79	45.71
35.93	38.99	49.26	39.68
Figure 5b
Flox HFHC	HKO (Trim31) HFHC	HKO (Cebpd) HFHC	DHKO (Trim31-Cebpd) HFHC		Flox HFHC	HKO (Trim31) HFHC	HKO (Cebpd) HFHC	DHKO (Trim31-Cebpd) HFHC
2.18	2.48	1.6	1.76		5.00348	5.47473	3.39017	4.70516
2.38	2.48	2.14	1.91		5.16551	6.39649	4.58727	3.91337
2.87	2.67	1.53	1.83		5.63685	6.67	3.8761	5.04315
2.87	2.48	1.83	2.14		7.86112	6.44583	4.18934	4.37412
2.48	2.48	1.83	1.76		5.21295	5.41561	4.60516	4.24475
2.67	2.38	1.76	1.53		6.22533	4.71062	4.7428	3.53905
2.28	3.47	1.76	1.98		4.44476	7.29812	4.63164	5.16847
2.08	3.56	2.14	1.83		5.47075	7.69871	4.52969	4.05213
2.48	3.17	1.76	1.83		5.2677	7.1962	4.33793	3.60365
2.97	2.77	1.91	1.83		6.30799	6.56149	4.44415	3.69697
2.77	3.37	1.68	1.76		6.18572	9.04536	3.49327	4.24475
2.18	3.17	1.91	2.14		4.9253	6.57686	4.50631	4.21243
1.98	3.47	1.76	2.21		3.87247	6.84288	3.65205	6.04452
2.77	2.97	2.06	2.21		6.70243	8.15423	4.40477	4.84345
2.87	2.28	1.53	1.98		7.9907	5.84008	3.09933	5.00133
Figure 5c
Flox HFHC	HKO (Trim31) HFHC	HKO (Cebpd) HFHC	DHKO (Trim31-Cebpd) HFHC		Flox HFHC	HKO (Trim31) HFHC	HKO (Cebpd) HFHC	DHKO (Trim31-Cebpd) HFHC		Flox HFHC	HKO (Trim31) HFHC	HKO (Cebpd) HFHC	DHKO (Trim31-Cebpd) HFHC
8.81188	11.8812	6.18321	5.9542		24.3564	20.297	14.8344	15.0993		9.53894	10.7179	4.07664	3.99575
7.92079	10.4951	5.80153	6.41221		18.0198	30.7921	16.6887	13.8411		6.3436	14.3629	4.30312	3.94453
9.10891	10.198	6.64122	6.64122		19.901	28.8119	10.2649	10.1987		8.05673	13.0588	3.02984	3.0103
8.11881	12.0792	5.80153	7.25191		14.8515	26.1386	15.2318	10.6623		5.35895	14.0326	3.92745	3.43652
9.40594	12.0792	7.25191	5.87786		15.1485	35.3465	16.4238	11.5894		6.33271	18.9759	5.29352	3.0276
9.20792	10.5941	6.56489	6.87023		24.8515	30.8911	13.8411	12.7152		10.1702	14.545	4.03844	3.88251
8.61386	11.8812	6.25954	7.25191		17.5248	30.198	11.7881	13.5099		6.70915	15.9461	3.27947	4.35435
8.91089	10.8911	5.9542	7.17557		19.901	24.8515	14.3709	14.7682		7.88158	12.0293	3.80297	4.70979
8.81188	11.5842	6.48855	5.72519		23.9604	27.3267	13.7086	15.5629		9.38383	14.0692	3.95329	3.96003
9.20792	12.5743	6.25954	7.25191		18.6139	24.0594	11.5894	10.3973		7.61755	13.4458	3.22419	3.35114
7.92079	11.6832	5.87786	7.25191		24.5545	36.2376	13.1788	11.457		8.64403	18.8165	3.44281	3.69265
8.91089	10.7921	5.72519	6.64122		24.2574	30.7921	11.0596	12.3179		9.6069	14.7694	2.81415	3.63581
8.81188	10.8911	5.9542	7.0229		22.8713	24.9505	15.4967	11.6556		8.95729	12.0772	4.10091	3.63806
9.10891	10.9901	6.71756	7.25191		24.1584	35.4455	11.0596	14.9669		9.78031	17.3133	3.30193	4.82393
8.31683	10.8911	6.18321	5.72519		19.0099	21.0891	14.8344	13.5762		7.02676	10.2081	4.07664	3.45449
Figure 5e
Flox HFHC	HKO (Trim31) HFHC	HKO (Cebpd) HFHC	DHKO (Trim31-Cebpd) HFHC		Flox HFHC	HKO (Trim31) HFHC	HKO (Cebpd) HFHC	DHKO (Trim31-Cebpd) HFHC		Flox HFHC	HKO (Trim31) HFHC	HKO (Cebpd) HFHC	DHKO (Trim31-Cebpd) HFHC
81.1881	147.525	41.6794	62.9008		71.6832	112.178	47.3282	53.4351		86.0396	99.0099	69.084	47.8626
69.802	117.624	60.3053	58.0153		95.7426	116.931	59.313	42.2137		98.3168	117.327	52.9771	40.7634
50.6931	85.0495	50.3817	46.1069		81.2871	134.654	56.0305	42.3664		76.6337	145.149	75.1145	39.1603
62.7723	128.812	61.4504	68.4733		96.5346	156.535	71.6794	56.1069		72.6733	167.624	62.7481	55.3435
80	98.5148	41.4504	68.397		79.4059	128.02	42.9771	71.9084		62.1782	139.901	50.916	57.8626
51.8812	147.426	45.3435	69.9237		55.1485	85.4455	43.1298	38.855		77.8218	137.129	51.8321	51.374
54.8515	157.921	69.313	60		85.1485	132.376	69.3893	39.8473		55.6436	123.564	51.6794	38.9313
50	133.96	73.5878	53.3588		84.3564	80.9901	50.5344	62.9008		87.0297	154.951	42.6718	68.7786
61.4851	80.099	43.3588	62.9771		85.5446	132.475	42.5954	69.771		52.0792	120.693	58.5496	75.9542
84.1584	118.614	62.8244	64.1985		59.3069	155.941	42.5191	48.4733		77.7228	200.297	48.855	73.8168
88.0198	104.257	66.2595	72.9771		90.9901	153.366	62.2137	55.8779		51.0891	152.97	43.2824	68.7023
75.3465	109.307	63.6641	54.1985		56.7327	128.911	57.1756	61.6794		93.6634	106.238	67.8626	39.3893
68.2178	132.673	76.2595	42.5954		66.8317	109.901	70.5344	69.2366		91.9802	127.624	47.1756	69.0076
67.2277	80.6931	60.687	38.855		77.0297	151.782	63.5115	74.2748		77.7228	132.574	45.4962	52.6718
93.8614	151.386	67.4809	71.6794		94.0594	88.1188	62.4427	49.313		87.8218	136.832	42.2901	41.6794
Figure 5f
Liver weight/body weight (%)	Fasting insulin (mIU/L)	Liver TG contents	Group	Serum TNF-α levels (pg/ml)	Serum AST levels (U/L)	Fasting blood glucose (mmol/L)
5.00348	24.3564	81.1881	Flox HFHC	44.2574	114.555	8.81188
5.16551	18.0198	69.802	Flox HFHC	60.8911	119.703	7.92079
5.63685	19.901	50.6931	Flox HFHC	53.5644	123.564	9.10891
7.86112	14.8515	62.7723	Flox HFHC	68.0198	90.198	8.11881
5.21295	15.1485	80	Flox HFHC	43.9604	108.317	9.40594
6.22533	24.8515	51.8812	Flox HFHC	60.8911	112.97	9.20792
4.44476	17.5248	54.8515	Flox HFHC	69.5049	106.139	8.61386
5.47075	19.901	50	Flox HFHC	47.2277	122.673	8.91089
5.2677	23.9604	61.4851	Flox HFHC	59.0099	89.3069	8.81188
6.30799	18.6139	84.1584	Flox HFHC	64.0594	122.97	9.20792
6.18572	24.5545	88.0198	Flox HFHC	41.5842	95.2475	7.92079
4.9253	24.2574	75.3465	Flox HFHC	51.1881	111.089	8.91089
3.87247	22.8713	68.2178	Flox HFHC	51.5842	105.049	8.81188
6.70243	24.1584	67.2277	Flox HFHC	57.1287	98.4158	9.10891
7.9907	19.0099	93.8614	Flox HFHC	42.2772	128.416	8.31683
5.47473	20.297	147.525	HKO (Trim31) HFHC	75.9406	186.733	11.8812
6.39649	30.7921	117.624	HKO (Trim31) HFHC	95.2475	188.416	10.4951
6.67	28.8119	85.0495	HKO (Trim31) HFHC	78.5148	211.485	10.198
6.44583	26.1386	128.812	HKO (Trim31) HFHC	107.525	216.436	12.0792
5.41561	35.3465	98.5148	HKO (Trim31) HFHC	119.505	203.762	12.0792
4.71062	30.8911	147.426	HKO (Trim31) HFHC	99.2079	147.327	10.5941
7.29812	30.198	157.921	HKO (Trim31) HFHC	80	130.495	11.8812
7.69871	24.8515	133.96	HKO (Trim31) HFHC	95.7426	187.624	10.8911
7.1962	27.3267	80.099	HKO (Trim31) HFHC	95.3465	183.267	11.5842
6.56149	24.0594	118.614	HKO (Trim31) HFHC	76.2376	193.366	12.5743
9.04536	36.2376	104.257	HKO (Trim31) HFHC	79.703	201.782	11.6832
6.57686	30.7921	109.307	HKO (Trim31) HFHC	102.97	186.931	10.7921
6.84288	24.9505	132.673	HKO (Trim31) HFHC	75.3465	210.297	10.8911
8.15423	35.4455	80.6931	HKO (Trim31) HFHC	85.0495	134.752	10.9901
5.84008	21.0891	151.386	HKO (Trim31) HFHC	100.396	142.673	10.8911
3.39017	14.8344	41.6794	HKO (Cebpd) HFHC	54.876	81.5267	6.18321
4.58727	16.6887	60.3053	HKO (Cebpd) HFHC	43.1405	84.9618	5.80153
3.8761	10.2649	50.3817	HKO (Cebpd) HFHC	54.9587	101.221	6.64122
4.18934	15.2318	61.4504	HKO (Cebpd) HFHC	50.8265	64.5802	5.80153
4.60516	16.4238	41.4504	HKO (Cebpd) HFHC	52.3967	87.0229	7.25191
4.7428	13.8411	45.3435	HKO (Cebpd) HFHC	37.3554	90.458	6.56489
4.63164	11.7881	69.313	HKO (Cebpd) HFHC	51.157	78.3206	6.25954
4.52969	14.3709	73.5878	HKO (Cebpd) HFHC	37.2727	75.4198	5.9542
4.33793	13.7086	43.3588	HKO (Cebpd) HFHC	35.4545	100.687	6.48855
4.44415	11.5894	62.8244	HKO (Cebpd) HFHC	42.3141	99.771	6.25954
3.49327	13.1788	66.2595	HKO (Cebpd) HFHC	36.0331	81.8321	5.87786
4.50631	11.0596	63.6641	HKO (Cebpd) HFHC	60.5785	62.9771	5.72519
3.65205	15.4967	76.2595	HKO (Cebpd) HFHC	36.281	99.0076	5.9542
4.40477	11.0596	60.687	HKO (Cebpd) HFHC	60.9091	95.3435	6.71756
3.09933	14.8344	67.4809	HKO (Cebpd) HFHC	57.5207	76.0305	6.18321
4.70516	15.0993	62.9008	DHKO (Trim31-Cebpd) HFHC	53.9669	66.3359	5.9542
3.91337	13.8411	58.0153	DHKO (Trim31-Cebpd) HFHC	59.7521	98.7023	6.41221
5.04315	10.1987	46.1069	DHKO (Trim31-Cebpd) HFHC	53.0579	73.8931	6.64122
4.37412	10.6623	68.4733	DHKO (Trim31-Cebpd) HFHC	44.2149	92.8244	7.25191
4.24475	11.5894	68.397	DHKO (Trim31-Cebpd) HFHC	35.5372	87.1756	5.87786
3.53905	12.7152	69.9237	DHKO (Trim31-Cebpd) HFHC	59.0909	95.1145	6.87023
5.16847	13.5099	60	DHKO (Trim31-Cebpd) HFHC	45.3719	101.603	7.25191
4.05213	14.7682	53.3588	DHKO (Trim31-Cebpd) HFHC	60.9917	75.6488	7.17557
3.60365	15.5629	62.9771	DHKO (Trim31-Cebpd) HFHC	57.9339	100.305	5.72519
3.69697	10.3973	64.1985	DHKO (Trim31-Cebpd) HFHC	49.4215	74.8855	7.25191
4.24475	11.457	72.9771	DHKO (Trim31-Cebpd) HFHC	47.2727	100.916	7.25191
4.21243	12.3179	54.1985	DHKO (Trim31-Cebpd) HFHC	54.7934	101.985	6.64122
6.04452	11.6556	42.5954	DHKO (Trim31-Cebpd) HFHC	54.3802	71.374	7.0229
4.84345	14.9669	38.855	DHKO (Trim31-Cebpd) HFHC	47.1901	64.8092	7.25191
5.00133	13.5762	71.6794	DHKO (Trim31-Cebpd) HFHC	61.9835	88.0916	5.72519
Figure 5g
Liver weight/body weight (%)	Fasting insulin (mIU/L)	Liver TG contents	Group	Serum TNF-α levels (pg/ml)	Serum AST levels (U/L)	Fasting blood glucose (mmol/L)
5.00348	24.3564	81.1881	Flox HFHC	44.2574	114.555	8.81188
5.16551	18.0198	69.802	Flox HFHC	60.8911	119.703	7.92079
5.63685	19.901	50.6931	Flox HFHC	53.5644	123.564	9.10891
7.86112	14.8515	62.7723	Flox HFHC	68.0198	90.198	8.11881
5.21295	15.1485	80	Flox HFHC	43.9604	108.317	9.40594
6.22533	24.8515	51.8812	Flox HFHC	60.8911	112.97	9.20792
4.44476	17.5248	54.8515	Flox HFHC	69.5049	106.139	8.61386
5.47075	19.901	50	Flox HFHC	47.2277	122.673	8.91089
5.2677	23.9604	61.4851	Flox HFHC	59.0099	89.3069	8.81188
6.30799	18.6139	84.1584	Flox HFHC	64.0594	122.97	9.20792
6.18572	24.5545	88.0198	Flox HFHC	41.5842	95.2475	7.92079
4.9253	24.2574	75.3465	Flox HFHC	51.1881	111.089	8.91089
3.87247	22.8713	68.2178	Flox HFHC	51.5842	105.049	8.81188
6.70243	24.1584	67.2277	Flox HFHC	57.1287	98.4158	9.10891
7.9907	19.0099	93.8614	Flox HFHC	42.2772	128.416	8.31683
5.47473	20.297	147.525	HKO (Trim31) HFHC	75.9406	186.733	11.8812
6.39649	30.7921	117.624	HKO (Trim31) HFHC	95.2475	188.416	10.4951
6.67	28.8119	85.0495	HKO (Trim31) HFHC	78.5148	211.485	10.198
6.44583	26.1386	128.812	HKO (Trim31) HFHC	107.525	216.436	12.0792
5.41561	35.3465	98.5148	HKO (Trim31) HFHC	119.505	203.762	12.0792
4.71062	30.8911	147.426	HKO (Trim31) HFHC	99.2079	147.327	10.5941
7.29812	30.198	157.921	HKO (Trim31) HFHC	80	130.495	11.8812
7.69871	24.8515	133.96	HKO (Trim31) HFHC	95.7426	187.624	10.8911
7.1962	27.3267	80.099	HKO (Trim31) HFHC	95.3465	183.267	11.5842
6.56149	24.0594	118.614	HKO (Trim31) HFHC	76.2376	193.366	12.5743
9.04536	36.2376	104.257	HKO (Trim31) HFHC	79.703	201.782	11.6832
6.57686	30.7921	109.307	HKO (Trim31) HFHC	102.97	186.931	10.7921
6.84288	24.9505	132.673	HKO (Trim31) HFHC	75.3465	210.297	10.8911
8.15423	35.4455	80.6931	HKO (Trim31) HFHC	85.0495	134.752	10.9901
5.84008	21.0891	151.386	HKO (Trim31) HFHC	100.396	142.673	10.8911
3.39017	14.8344	41.6794	HKO (Cebpd) HFHC	54.876	81.5267	6.18321
4.58727	16.6887	60.3053	HKO (Cebpd) HFHC	43.1405	84.9618	5.80153
3.8761	10.2649	50.3817	HKO (Cebpd) HFHC	54.9587	101.221	6.64122
4.18934	15.2318	61.4504	HKO (Cebpd) HFHC	50.8265	64.5802	5.80153
4.60516	16.4238	41.4504	HKO (Cebpd) HFHC	52.3967	87.0229	7.25191
4.7428	13.8411	45.3435	HKO (Cebpd) HFHC	37.3554	90.458	6.56489
4.63164	11.7881	69.313	HKO (Cebpd) HFHC	51.157	78.3206	6.25954
4.52969	14.3709	73.5878	HKO (Cebpd) HFHC	37.2727	75.4198	5.9542
4.33793	13.7086	43.3588	HKO (Cebpd) HFHC	35.4545	100.687	6.48855
4.44415	11.5894	62.8244	HKO (Cebpd) HFHC	42.3141	99.771	6.25954
3.49327	13.1788	66.2595	HKO (Cebpd) HFHC	36.0331	81.8321	5.87786
4.50631	11.0596	63.6641	HKO (Cebpd) HFHC	60.5785	62.9771	5.72519
3.65205	15.4967	76.2595	HKO (Cebpd) HFHC	36.281	99.0076	5.9542
4.40477	11.0596	60.687	HKO (Cebpd) HFHC	60.9091	95.3435	6.71756
3.09933	14.8344	67.4809	HKO (Cebpd) HFHC	57.5207	76.0305	6.18321
4.70516	15.0993	62.9008	DHKO (Trim31-Cebpd) HFHC	53.9669	66.3359	5.9542
3.91337	13.8411	58.0153	DHKO (Trim31-Cebpd) HFHC	59.7521	98.7023	6.41221
5.04315	10.1987	46.1069	DHKO (Trim31-Cebpd) HFHC	53.0579	73.8931	6.64122
4.37412	10.6623	68.4733	DHKO (Trim31-Cebpd) HFHC	44.2149	92.8244	7.25191
4.24475	11.5894	68.397	DHKO (Trim31-Cebpd) HFHC	35.5372	87.1756	5.87786
3.53905	12.7152	69.9237	DHKO (Trim31-Cebpd) HFHC	59.0909	95.1145	6.87023
5.16847	13.5099	60	DHKO (Trim31-Cebpd) HFHC	45.3719	101.603	7.25191
4.05213	14.7682	53.3588	DHKO (Trim31-Cebpd) HFHC	60.9917	75.6488	7.17557
3.60365	15.5629	62.9771	DHKO (Trim31-Cebpd) HFHC	57.9339	100.305	5.72519
3.69697	10.3973	64.1985	DHKO (Trim31-Cebpd) HFHC	49.4215	74.8855	7.25191
4.24475	11.457	72.9771	DHKO (Trim31-Cebpd) HFHC	47.2727	100.916	7.25191
4.21243	12.3179	54.1985	DHKO (Trim31-Cebpd) HFHC	54.7934	101.985	6.64122
6.04452	11.6556	42.5954	DHKO (Trim31-Cebpd) HFHC	54.3802	71.374	7.0229
4.84345	14.9669	38.855	DHKO (Trim31-Cebpd) HFHC	47.1901	64.8092	7.25191
5.00133	13.5762	71.6794	DHKO (Trim31-Cebpd) HFHC	61.9835	88.0916	5.72519
Figure 5h
Flox HFHC	HKO (Trim31) HFHC	HKO (Cebpd) HFHC	DHKO (Trim31-Cebpd) HFHC
4	8	3	2
4	7	4	3
5	7	4	3
6	8	3	4
4	6	4	5
4	6	2	6
5	4	4	5
5	5	5	4
5	6	6	4
4	6	3	3
6	7	4	3
6	7	3	3
8	8	4	3
7	6	4	4
6	7	3	3
Figure 5j
Flox HFHC	HKO (Trim31) HFHC	HKO (Cebpd) HFHC	DHKO (Trim31-Cebpd) HFHC		Flox HFHC	HKO (Trim31) HFHC	HKO (Cebpd) HFHC	DHKO (Trim31-Cebpd) HFHC
0.729927	2.9703	1.01266	1.07595		1.11842	2.27723	0.927152	0.927152
0.80292	2.87129	1.26582	0.759494		0.921053	3.06931	1.25828	1.12583
1.45985	2.17822	1.20253	0.696203		0.723684	2.07921	0.662252	1.25828
1.0219	1.58416	0.949367	0.822785		0.657895	1.9802	0.860927	1.0596
0.80292	2.27723	1.07595	1.33924		0.855263	3.56436	1.25828	0.662252
0.948905	2.17822	1.22699	1.10429		1.31579	3.56436	0.731707	0.97561
1.24088	1.28713	1.04295	0.858896		1.18421	3.06931	1.15854	1.03659
1.0219	1.9802	0.981595	0.920245		0.723684	2.57426	0.853659	0.853659
1.16788	2.17822	1.22699	0.674847		1.18421	1.9802	0.97561	0.97561
0.80292	2.27723	1.16564	0.797546		1.31579	3.16832	1.21951	1.21951
Figure 5k
Flox HFHC	HKO (Trim31) HFHC	HKO (Cebpd) HFHC	DHKO (Trim31-Cebpd) HFHC		Flox HFHC	HKO (Trim31) HFHC	HKO (Cebpd) HFHC	DHKO (Trim31-Cebpd) HFHC		Flox HFHC	HKO (Trim31) HFHC	HKO (Cebpd) HFHC	DHKO (Trim31-Cebpd) HFHC		Flox HFHC	HKO (Trim31) HFHC	HKO (Cebpd) HFHC	DHKO (Trim31-Cebpd) HFHC
0.657895	3.36634	0.680272	0.962963		1.22581	1.28713	0.931677	0.745342		689.703	636.337	559.313	448.779		9.50495	16.338	7.7686	7.27273
0.921053	3.16832	1.08844	1.33333		0.709677	3.06931	1.0559	1.24224		531.683	860.792	427.176	400.229		10.6931	14.507	10.1653	8.42975
1.26	1.28713	1.08844	1.03704		0.903226	3.46535	1.0559	1.24224		509.01	702.673	418.702	461.374		10.297	13.2394	9.58678	7.02479
1.25012	2.77228	0.680272	1.40741		0.967742	3.56436	1.11801	0.621118		618.911	622.475	559.389	488.473		8.41584	14.9296	7.19008	7.35537
0.921053	2.27723	1.02041	0.962963		1.16129	1.48515	1.0559	0.931677		568.614	684.851	418.702	462.977		10.396	17.3239	8.5124	7.93388
1.18421	1.9802	0.740741	0.952381		0.774194	1.88119	1.11111	0.849673		592.871	735.644	528.473	386.031		10.396	13.5211	9.83471	9.00826
1.25004	3.26733	0.962963	1.36054		0.903226	1.68317	1.24183	1.30719		689.307	703.861	397.176	538.168		8.41584	14.507	7.27273	9.17355
0.921053	2.37624	0.814815	1.29252		1.03226	1.48515	0.980392	0.980392		635.049	777.228	567.557	533.206		9.30693	13.662	10.1653	8.01653
0.921053	2.9703	1.03704	1.02041		1.03226	2.67327	0.718954	0.849673		695.842	746.832	492.061	451.679		10.4951	15.6338	7.02479	7.02479
0.723684	1.88119	0.740741	0.816327		1.29032	1.9802	0.915033	1.04575		564.951	760.99	529.924	570.763		10.4951	12.6761	7.27273	9.00826
										740.495	693.366	502.519	487.252		8.41584	12.5352	9.66942	9.42149
										721.98	817.624	426.565	504.733		10.198	15.2113	7.02479	10.3306
										601.386	791.683	383.588	464.122		11.8812	13.0986	10	8.09917
										562.178	650.396	564.885	382.748		11.7822	12.9578	9.00826	7.68595
										590.792	797.03	538.855	559.389		9.90099	17.1831	9.91736	8.92562

## Sheet: Figure 6
Figure 6a
Figure 6b
Figure 6c
Figure 6d
Figure 6e
AdshTrim26-BSA	AdshTrim26-PAOA	AdshCebpd-PAOA	AdshTrim26+AdshCebpd-PAOA
1.17978	2.06793	1.5375	1.53812
1.06742	3.42657	1.0375	1.83515
1.17978	4.17582	1.1	1.19967
0.955056	2.5974	1.454	1.26503
0.898876	3.07692	1.7875	1.59183
1.40449	5.04246	1.00089	1.85327
0.617978	5.73427	0.941716	1.33039
1.01124	4.60539	1.71095	1.19967
0.786517	5.52448	1.11923	1.72255
0.898876	5.49451	1.41509	1.618
AdshTRIM26-BSA	AdshTRIM26-PAOA	AdshCEBPD-PAOA	AdshTRIM26+AdshCEBPD-PAOA
1.22449	2.8971	1.78218	0.967742
0.867347	2.40759	1.48515	0.774194
1.02041	5.41458	1.18812	0.645161
1.02041	1.6983	0.990099	1.88119
1.22449	4.1958	1.28713	1.38614
0.561224	1.72827	1.58416	1.68317
1.17347	5.32468	1.18812	0.990099
1.12245	5.58442	1.48387	1.9802
1.27551	3.52647	1.35484	1.1236
0.510204	2.28771	1.16129	1.01124
Figure 6f
Figure 6g
Figure 6h
C	S	I	C	L	D	Y	L	R	D	P	V	T	I	D	C	G	H	V	F	C	R	S	C	T	T	D	V	R	P	I	S	G	S	R	P	V	C	P	L	C	K
C	S	I	C	L	D	Y	L	R	D	P	V	T	I	D	C	G	H	V	F	C	R	S	C	T	S	D	I	R	P	I	S	G	N	R	P	V	C	P	L	C	K
C	S	I	C	L	D	Y	L	R	D	P	V	T	I	D	C	G	H	V	F	C	R	S	C	T	T	D	I	R	S	I	S	G	G	R	P	V	C	P	L	C	K
C	S	I	C	L	D	Y	L	R	D	P	V	T	I	D	C	G	H	V	F	C	R	S	C	T	T	D	I	H	P	V	S	G	G	R	P	V	C	P	L	C	K
C	S	I	C	L	D	Y	L	R	D	P	V	T	I	D	C	G	H	V	F	C	R	S	C	T	T	D	V	R	P	I	S	G	S	R	P	V	C	P	L	C	K
C	S	I	C	L	D	Y	L	R	D	P	V	T	I	D	C	G	H	V	F	C	R	S	C	T	T	D	V	R	P	A	S	V	G	R	P	V	C	P	L	C	K
C	S	I	C	L	D	Y	L	R	D	P	V	T	I	D	C	G	H	V	F	C	R	V	C	T	S	D	V	R	P	A	P	G	G	R	P	V	C	P	L	C	K
C	S	I	C	L	D	Y	L	R	D	P	V	T	I	D	C	G	H	V	F	C	R	S	C	T	A	D	I	R	G	R	Q	P	G	E	A	A	Q	E	Q	A	E
Figure 6i
AdGFP	AdTRIM26 (AXXA)	AdTRIM26 (AXXXXA)	AdTRIM26
0.913978	1.25683	1.68539	1.06312
0.537634	1.53005	0.98876	0.697674
1.29032	0.710383	0.85618	0.899668
0.913978	1.0929	0.842697	0.631229
1.07527	0.655738	1.74157	0.598007
1.6129	0.765027	0.775618	0.365449
1.54589	1.30435	0.617978	0.789701
0.714286	1.11111	0.786517	0.332226
1.20536	1.49758	0.842697	0.469767
1.16071	0.821256	1.46067	0.431894
AdGFP	AdTRIM26 (AXXA)	AdTRIM26 (AXXXXA)	AdTRIM26
76.1386	105.049	76.6337	44.2289
92.7723	110.594	69.2079	45.9204
61.6832	100.693	70.8911	36.3682
61.4851	110.198	67.6238	53.0348
107.723	94.9505	83.9604	37.2139
98.0198	96.9307	109.604	52.0398
101.188	100.198	73.0693	33.3831
71.1881	87.0297	67.9208	40.3483
102.376	83.1683	85.1485	47.4129
69.5049	75.8416	93.5644	42.7861
Figure 6j
Figure 6k
	AdGFP					AdTRIM26 (AXXA)					AdTRIM26 (AXXXXA)					AdTRIM26
IL1B	1.41772	1.11392	0.759494	0.708861		0.744186	0.705882	1.31343	0.732394		1.11628	1.12	0.938272	1.11765		0.325	0.398671	0.332226	0.465116
IL6	0.578313	1.54217	1.06024	0.819277		1.2093	1.41176	0.716418	1.23944		0.697674	0.96	1.1358	1.11765		0.44	0.378	0.465116	0.531561
TNFA	0.776119	1.31343	0.656716	1.25373		1.29412	0.955224	1.01493	0.84507		1.06977	1.06667	1.28395	1.17647		0.332226	0.664452	0.598007	0.284
	AdGFP					AdTRIM26 (AXXA)					AdTRIM26 (AXXXXA)					AdTRIM26
CD36	0.883721	1.16279	1.11628	0.837209	0.831169	1.42466	0.709677	0.712329	1.23457	0.825397	0.872727	1.22667	0.29106	0.561331	0.33264	0.665281
SCD1	1.15068	1.0411	1.15068	0.657534	1.2987	1.20548	1.22581	1.15068	0.790123	0.761905	1.09091	1.01333	0.24948	0.602911	0.45738	0.31185
FASN	1.11392	0.810127	0.759494	1.31646	1.14286	0.657534	0.709677	0.931507	1.28395	0.888889	1.09091	0.8	0.43659	0.602911	0.561331	0.22869

## Sheet: Figure 7
Figure 7a
Figure 7c
Figure 7d
Figure 7e
Figure 7f
AdGFP	AdTRIM26 (AXXA)	AdTRIM26 (AXXXXA)	AdTRIM26
0.779012	0.858086	0.858086	0.376238
0.579012	1.04521	1.12211	0.158416
0.740741	1.78218	0.924092	0.19802
0.864198	0.858086	0.660066	0.09901
0.925926	1.18482	1.18812	0.128713
1.11111	0.660066	1.14521	0.207921
1.27284	1.25412	0.792079	0.207921
1.07284	1.055	0.726073	0.277228
1.2963	0.792079	0.980198	0.118812
1.35803	1.84818	1.58416	0.366337
AdGFP	AdTRIM26 (AXXA)	AdTRIM26 (AXXXXA)	AdTRIM26
105.545	109.505	74.4554	44.8259
88.8119	82.3762	75.1485	60.2985
99.901	117.822	91.0891	50.2488
81.4851	71.7822	100.198	40.6965
96.4356	88.1188	71.0891	35.7711
105.941	86.3366	61.7822	51.1443
84.5545	67.6238	83.7624	64.3781
105.248	80.9901	121.881	60.995
116.238	108.317	78.5149	39.3532
104.752	89.5049	89.4059	57.0647
Figure 7g
Figure 7h
AdGFP	AdCEBPD	AdTRIM26+AdCEBPD	AdTRIM26+AdCEBPD (K120A)
127.228	162.394	68.8742	109.012
116.337	153.239	56.9536	127.16
99.3069	158.451	73.7748	156.543
89.1089	188.169	61.2583	108.025
107.822	160.282	71.7881	131.482
102.376	142.817	69.3377	166.197
129.604	127.324	70.3311	123.239
98.1188	175.211	67.351	122.254
89.4059	178.873	84.5033	180.563
126.931	187.465	88.0795	181.831

## Sheet: Figure 8
Figure 8c
NTG NCD	HTG NCD	NTG HFMCD	HTG HFMCD		NTG NCD	HTG NCD	NTG HFMCD	HTG HFMCD
24.9505	45.3465	167.03	120.331		15.7426	13.8614	44.7525	11.4852
35.0495	50.099	119.307	101.322		24.6535	10.297	46.2376	44.2574
41.2871	42.1782	137.03	106.364		22.7723	21.8812	47.5247	26.0396
24.0594	19.802	148.218	111.322		15.6436	22.5743	52.0792	37.9208
20.396	45.7426	120	142.479		24.4554	19.4059	43.7624	46.7327
41.5842	20.099	150.891	128.264		12.2772	20.495	74.2574	33.8614
27.6238	21.4852	136.238	114.38		10.8911	15.2475	65.9406	26.7327
28.3168	21.1881	136.733	131.901		13.3663	20.7921	63.8614	48.2178
46.3366	29.1089	153.762	102.231		13.5644	23.2673	50.6931	13.3663
30.297	37.4257	154.257	136.777		22.2772	18.5148	44.6535	23.2673
37.1287	50.6931	148.416	121.157		11.9802	21.5842	52.0792	50.7921
20.495	32.5743	123.96	139.835		23.4654	19.703	68.2178	16.7327
50.396	38.9109	120.891	143.884		21.7822	10.297	19.802	24.9505
49.604	26.1386	176.337	130.331		24.7525	17.6238	56.2376	14.5545
37.1287	42.3762	125.941	122.645		11.9802	14.1584	37.0297	27.5248
Figure 8d
Group	Serum TNF-α levels (pg/ml)	NAS score	ALT (U/L)	Liver collagen contents (mg/g)	AST (U/L)	Liver TG contents (mg/g)
NTG HFMCD	334.851	7	196.238	44.7525	264.95	167.03
NTG HFMCD	365.05	6	263.465	46.2376	173.762	119.307
NTG HFMCD	343.366	6	244.752	47.5247	169.802	137.03
NTG HFMCD	356.733	5	193.564	52.0792	229.208	148.218
NTG HFMCD	302.772	8	281.584	43.7624	237.129	120
NTG HFMCD	324.356	7	264.158	74.2574	294.654	150.891
NTG HFMCD	330.891	7	212.871	65.9406	197.624	136.238
NTG HFMCD	329.901	6	213.465	63.8614	215.446	136.733
NTG HFMCD	272.673	6	191.386	50.6931	237.822	153.762
NTG HFMCD	272.871	8	207.525	44.6535	248.515	154.257
NTG HFMCD	326.436	5	153.861	52.0792	237.624	148.416
NTG HFMCD	300.099	5	281.584	68.2178	190.297	123.96
NTG HFMCD	303.069	6	249.505	19.802	165.941	120.891
NTG HFMCD	297.525	6	157.426	56.2376	197.624	176.337
NTG HFMCD	366.931	6	223.564	37.0297	264.555	125.941
HTG HFMCD	223.069	6	186.04	11.4852	167.525	120.331
HTG HFMCD	204.455	7	176.634	44.2574	115.941	101.322
HTG HFMCD	200.396	5	123.168	26.0396	120.594	106.364
HTG HFMCD	188.218	4	195.545	37.9208	110.693	111.322
HTG HFMCD	205.644	4	138.614	46.7327	114.455	142.479
HTG HFMCD	230.099	4	177.327	33.8614	118.119	128.264
HTG HFMCD	235.149	3	165.248	26.7327	193.861	114.38
HTG HFMCD	190.198	5	125.148	48.2178	109.703	131.901
HTG HFMCD	243.267	4	112.178	13.3663	158.218	102.231
HTG HFMCD	245.346	5	173.96	23.2673	172.079	136.777
HTG HFMCD	178.218	6	114.653	50.7921	134.951	121.157
HTG HFMCD	232.376	4	176.04	16.7327	147.03	139.835
HTG HFMCD	221.683	4	119.01	24.9505	189.505	143.884
HTG HFMCD	198.119	4	192.376	14.5545	165.545	130.331
HTG HFMCD	244.257	4	185.743	27.5248	171.683	122.645
Figure 8j
HFHC LV-Control	HFHC LV-Trim26		HFHC LV-Control	HFHC LV-Trim26
3.66	4.04		67.2277	38.1095
4.17	3.11		68.1188	39.8507
3.25	3.74		42.0792	21.9403
4.08	3.38		58.9109	28.607
3.95	3.29		66.8317	24.8259
3.49	3.7		68.3168	22.3881
3.05	3.36		50.5941	22.5871
3.94	3.28		46.4356	41.2935
3.01	4.09		65.9406	21.0945
4.1	3.62		43.6634	30.796
4.14	3.85		65.5446	31.791
4.06	3.82		55.4455	31.8906
3.92	3.54		43.4654	30.4975
4.11	3.53		63.4654	30.5473
3.86	3.97		40.396	43.1841
Figure 8k
HFHC LV-Control	HFHC LV-Trim26
2.66733	1.86813
3.06693	2.34765
2.1978	1.93806
2.70729	1.7982
3.35664	2.5974
3.2967	2.5974
2.87712	1.74825
2.62737	2.42757
2.48751	2.70729
2.78721	1.47852
3.23676	2.72727
2.44755	2.52747
2.80719	1.72827
2.75724	1.67832
3.07692	1.56843
HFHC LV-Control	HFHC LV-Trim26
3.33666	2.75724
2.47752	2.53746
2.53746	2.40759
2.30769	1.88811
2.72727	1.35864
3.25674	2.37762
2.65734	2.11788
3.37662	2.14785
2.92707	1.34865
2.33766	1.46853
2.75724	1.18881
2.76723	2.64735
2.67732	2.74725
2.52747	2.54745
2.78721	2.7972
HFHC LV-Control	HFHC LV-Trim26
0.80198	0.861386
0.752475	1.30693
0.930693	1.16832
0.920792	1.0198
0.831683	1.21782
0.70297	1.29703
1.0198	1.07921
0.722772	1.34654
0.732673	1.15842
0.742574	1.31683
0.861386	1.07921
0.930693	0.891089
0.782178	1.17822
1.0198	0.821782
0.831683	0.910891
HFHC LV-Control	HFHC LV-Trim26
19.3069	15.3465
16.0396	14.2574
21.6832	11.2871
24.0594	15.2475
15.0495	19.1089
17.0297	17.4257
24.1584	12.9703
23.0693	14.7525
16.3366	12.7723
22.6733	18.1188
22.7723	14.6535
23.4654	18.1188
15.1485	11.0891
14.9505	14.6535
23.7624	19.0099
HFHC LV-Control	HFHC LV-Trim26
17.3267	9.60396
18.8119	10.099
18.7129	8.81188
21.7822	9.20792
15.0495	9.60396
19.604	12.8713
20.5941	10.9901
20.9901	9.0099
17.6238	14.4555
21.6832	13.6634
18.9109	6.33663
17.8218	14.0594
15.3465	10.4951
22.1782	11.7822
16.2376	6.13861
HFHC LV-Control	HFHC LV-Trim26
14.8678	6.55055
13.4105	6.39938
18.0335	4.42048
23.2918	6.23991
10.0661	8.1565
14.8378	9.96852
22.112	6.33533
21.5212	5.90748
12.7961	8.20574
21.8501	11.0028
19.1397	4.12683
18.5864	11.3218
10.3323	5.17248
14.7367	7.67333
17.1486	5.18642
HFHC LV-Control	HFHC LV-Trim26
2.00799	1.39304
1.75824	0.945274
1.84815	1.09453
1.90809	1.24378
1.13886	0.845771
1.03896	0.646766
2.01798	0.646766
1.82817	1.39304
1.71828	0.696517
1.96803	1.54229
1.34865	1.14428
1.38861	0.547264
1.30869	0.547264
1.74825	1.09453
1.57842	0.995025
Figure 8l
HFHC LV-Control	HFHC LV-Trim26		HFHC LV-Control	HFHC LV-Trim26
7	7		329.307	157.91
7	6		388.218	130.149
6	5		356.139	170.398
8	4		211.485	119.652
7	4		261.881	100.448
6	4		228.416	196.667
5	5		198.515	160.348
4	4		258.713	188.109
5	4		226.139	132.637
6	3		364.851	189.403
6	3		280.99	192.139
6	2		221.782	188.109
6	2		260.396	161.244
5	2		309.703	176.219
5	2		378.416	178.458
HFHC LV-Control	HFHC LV-Trim26		HFHC LV-Control	HFHC LV-Trim26
1.1821	0.725681		76.3366	42.6866
0.814763	0.466235		72.0792	58.3085
1.0376	0.387732		83.0693	69.3532
0.705084	0.474852		79.5049	65.5224
1.19255	0.581119		104.158	67.9104
1.00801	0.392519		134.654	40.4478
1.03586	0.400177		116.931	64.6766
0.887883	0.687386		118.515	36.9652
1.04109	0.856839		96.1386	44.5274
0.757312	0.735254		82.4753	68.9055
1.04283	0.515061		132.97	65.1244
1.03238	0.634731		118.416	61.0945
1.10898	0.421239		98.0198	52.7861
1.08461	0.58782		75.7426	69.403
1.06894	0.649092		104.158	45.9204
Figure 8m
HFHC LV-Control	HFHC LV-Trim26		HFHC LV-Control	HFHC LV-Trim26
75.4455	28.5431		194.554	160.305
91.1881	56.2914		158.317	161.374
46.9307	36.2252		158.119	146.412
94.1584	50		215.149	197.939
81.4852	45.3642		210.99	186.412
62.2772	62.053		174.951	150.611
75.0495	26.4901		199.703	177.557
76.0396	60.3974		210.792	145.496
92.1782	37.0199		192.574	192.901
55.8416	48.6093		208.119	145.878
48.5149	34.5033		181.782	149.847
91.5842	55.7616		158.515	164.962
71.4852	39.2053		207.723	187.481
46.1386	30.8609		166.634	183.13
86.1386	56.755		190.396	169.466
HFHC LV-Control	HFHC LV-Trim26		HFHC LV-Control	HFHC LV-Trim26
97.4257	46.8212		191.127	139.835
70.4951	44.0397		258.028	155.868
88.2178	50		273.38	172.479
65.6436	50.9271		279.859	179.174
56.7327	27.0861		261.972	115.703
49.703	29.6689		173.099	129.422
53.9604	31.9868		274.225	177.355
86.9307	63.3113		182.394	157.686
62.3762	62.5828		188.873	123.802
40.396	28.2119		277.183	155.785
52.6733	32.3179		292.535	137.769
83.4654	34.702		250.704	180.413
66.5346	61.8543		262.817	141.322
70.099	44.106		286.761	130.331
79.5049	47.0861		278.732	152.149

## Sheet: Supplementary figure 1
Supplementary figure 1a
Non-steatosis	Simple steatosis	NASH
0	2	4
0	2	4
0	2	5
0	2	4
0	1	4
0	2	5
0	2	3
0	2	4
0	1	6
0	2	5
0	2	4
0	1	4
0	1	5
0	1	4
0	2	4
0	1	4
	2
Supplementary figure 1c
Items	BMI (Kg/m2)	AST (U/L)	ALT (U/L)	TG (mmol/L)	TC (mmol/L)	FBG (mmol/L)	Liver Il6 mRNA	Liver TRIM26 mRNA	Liver TNF mRNA	Liver CEBPD mRNA	LN (μg/L)	HA (μg/L)	IVC (μg/L)	PCIII (μg/L)	GGT (U/L)	AKP (U/L)	Sex	Age (y)	NAS	Relative F4/80 positive-cells levels
Non-steatosis	19.5	30.3	11.8	1.41	3.23	4.2	1.2	0.383387	1.02	1.29604	86.3	26.8	102.2	27.7	14.2	64.8	Female	35	0	0.244275
Non-steatosis	15.2	32.1	18.7	1.33	4.71	5.7	1.8	1.27795	1.2	1.02984	40.9	44.7	88.4	60.7	29.4	118.5	Male	43	0	0.274809
Non-steatosis	19.9	29.5	24.3	2.18	3.7	5.8	1.8	1.3738	1.33	1.08211	100.1	32.8	111.2	60	35.5	76.9	Male	29	0	0.320611
Non-steatosis	19.9	27	25.7	1.35	3.42	4.7	1.8	0.926518	1.3	0.953389	123.9	45.6	47.1	61.4	34.8	89.1	Male	26	0	0.259542
Non-steatosis	19.2	15.5	19.1	2.01	3.66	5.5	1.4	0.926518	1.2	0.514608	55.6	43.9	102.9	77	36	73	Male	33	0	0.366412
Non-steatosis	17.9	30.7	27.5	1.47	3.73	4	1.7	0.511182	1.3	0.866885	83.6	17.4	52.4	37.6	30.6	75.9	Male	21	0	0.305344
Non-steatosis	18.3	15	13.2	1.92	3.22	5.6	1.7	1.34185	1.7	0.541095	90	32.9	55.1	30.7	47.5	113.7	Female	32	0	0.21374
Non-steatosis	18	15.2	30.9	1.93	3.25	4	1.7	0.990415	1.1	1.03483	48.5	59.4	42.2	47.7	26.3	96.1	Female	29	0	0.167939
Non-steatosis	20	30.8	30.9	1.75	3.56	4.7	1.1	0.894569	1.1	1.02914	50.3	35.5	70.6	16.8	35	59.1	Male	28	0	0.290076
Non-steatosis	19.9	33.8	13.6	1.42	3.91	5.3	1.5	1.3738	1.5	0.866885	88.2	37.4	57.1	87.8	24.9	87.6	Male	30	0	0.167939
Non-steatosis	15.6	13.7	30.1	1.56	3.38	5.8	1.7	1.00457	1.7	1.6232	96.1	34.1	94.9	48.4	22.8	82.5	Female	35	0	0.183206
Non-steatosis	18.1	31.8	29.8	1.88	4.08	4.3	1.8	0.639269	1.8	1.03483	52.3	18	39.3	56	38.7	76.5	Male	41	0	0.244275
Non-steatosis	23.9	31.3	36.4	1.81	4.15	4.3	1.1	0.547945	1.9	0.859542	50.9	48	72.9	21.5	26.1	117.1	Male	39	0	0.351145
Non-steatosis	23.9	21.4	22.4	1.63	3.47	6	1.5	1.09589	1.2	0.72055	126.6	28.3	61.5	82.8	8.2	72.2	Female	47	0	0.320611
Non-steatosis	22	23	10.4	2.2	3.96	4.6	1.5	0.913242	1.9	0.808905	49.8	38.9	35.7	14.5	11.8	112.2	Male	46	0	0.21374
Non-steatosis	21.6	15.6	10.7	1.6	4.78	6.1	1.5	1.05023	1	0.995033	109.3	47.9	101.5	57.5	40.8	71.9	Male	47	0	0.229008
Simple steatosis	24.6	41.5	54.1	2.29	3.98	4.82	2.5	0.435572	1.9	1.20005	69.3	49.4	66.8	23.3	18.5	126.5	Male	32	2	1.37405
Simple steatosis	23.9	56.7	57.7	2.39	4.25	5.93	2.5	0.362976	1.7	1.21522	95	19.1	110.3	85.2	55	86.1	Male	43	2	1.37405
Simple steatosis	24	50.1	51.6	2.1	4.01	6.65	2.6	0.399274	2.3	0.986981	110.9	10.1	106.9	39.1	50.3	64.6	Male	26	2	0.992366
Simple steatosis	26.3	48.6	39.1	1.82	3.68	6.13	2.7	0.429038	2.8	5.00801	69.5	19	92.34	23.3	26.51	80.2	Male	38	2	1.75572
Simple steatosis	26.4	65.1	58.2	1.78	5.1	6.17	2.1	0.76225	2.8	5.95143	87	42.8	24.89	58	40.37	107.15	Female	38	1	1.14504
Simple steatosis	24.7	48.4	38.3	2.46	3.33	6.92	2.9	0.272232	2.6	2.30757	59.7	34.7	105.4	81.01	22.8	132.2	Male	27	2	0.763359
Simple steatosis	23.1	59.2	42.5	2.03	3.98	7.15	2.7	0.421779	2.8	5.6295	129.8	46.4	91.2	68.8	40.8	104.1	Female	32	2	1.14504
Simple steatosis	24.9	61.9	42.5	2.5	4.04	5.21	2.5	0.30853	1.9	5.69989	58.9	22	30.1	34.6	23.4	130.2	Female	35	2	1.60305
Simple steatosis	28.4	50.9	44.2	2.03	4.89	4.81	2.1	0.430853	2.4	3.30757	87.6	27.4	25.8	79	54.8	134.9	Male	34	1	1.29771
Simple steatosis	26	61.2	46.7	1.79	4.06	4.98	2.3	0.653358	2.1	5.76701	73.12	27.3	103.64	88.2	20	61.27	Male	30	2	1.0687
Simple steatosis	23.3	52.5	39.4	1.87	4.23	5.96	2.8	0.780399	1.7	2.89254	51.5	52.7	90.6	26.6	25.4	87.9	Male	50	2	1.22137
Simple steatosis	24.8	40.4	42.8	2.48	4.55	5.22	2.1	0.744102	2.7	3.4775	113.9	47.4	88.9	39.6	10.4	146.4	Male	42	1	1.14504
Simple steatosis	26.2	51.7	30.7	2.08	4.07	5.15	2.2	0.399274	2.3	5.69989	102.4	30.5	33.1	23.9	21.7	85.6	Male	24	1	1.52672
Simple steatosis	24.4	65.7	45.3	2.06	3.87	5.56	2.7	0.61706	2.5	6.21446	98.4	13.9	55.2	74.1	35.8	132.7	Female	22	1	0.992366
Simple steatosis	25	63.1	40	2.3	4.16	5.52	2.7	0.653358	2.9	2.89254	106.8	28.7	45.3	37.4	40.4	144.9	Female	41	2	1.52672
Simple steatosis	24.7	41.6	44.9	2.08	4.71	5.37	2.1	0.76225	2.7	6.6295	132.5	48	80.1	82.6	53.3	58.2	Female	42	1	1.29771
Simple steatosis	26.1	62.5	55.6	2.25	4.01	5.66	2.21	0.504145	2.3	3.01907	127.3	23.8	56.6	33.7	84.1	133.5	Female	51	2	1.29771
NASH	31.3	37.8	36.3	2.25	3.84	7.12	3.6	0.19979	4.7	6.35153	116.9	77.1	105.2	169	89	181.3	Male	33	4	2.15686
NASH	30	64.4	57.2	3.54	5.96	7.97	3	0.336488	4.5	5.00801	175.2	76.6	99.2	66.1	54.7	211.5	Female	31	4	2.35294
NASH	28.1	48	43.7	1.98	3.64	5.05	3.3	0.168244	4.3	5.95143	79.6	139.2	98.7	130.8	47.4	223.7	Male	26	5	3.72549
NASH	37.4	59.7	39.9	2.45	4.13	5.28	2.6	0.168244	4.5	2.30757	173.9	97.4	80	174.4	70	178.2	Female	32	4	4.11765
NASH	30.9	40.3	32.8	1.67	3.12	5.78	3.5	0.126183	4.2	5.6295	173.8	83.9	86.5	114.8	62.1	187.8	Female	29	4	3.33333
NASH	28.3	46.6	48.1	2.67	3.71	5.37	2.5	0.452156	4	5.69989	159.5	145.5	158.9	120.7	62.1	235	Male	30	5	1.96078
NASH	28.4	59.5	33.6	1.96	4.68	5.49	2.9	0.27027	5.2	3.30757	83.5	96.9	80.9	154.7	73.7	108.8	Male	45	3	4.31372
NASH	31.5	54.8	37	2.33	4.52	6.71	3.5	0.505288	5	6.76701	227.5	100.2	93.1	68.6	40.1	203.9	Male	28	4	3.72549
NASH	30.5	62	49.1	2.14	3.16	6.31	4	0.493537	4.5	7.89254	135.9	146.1	108.7	95	67.8	204.7	Female	22	6	3.92157
NASH	28.1	62	54.5	2.58	4.02	5.92	3.2	0.340776	4.3	5.4775	121.2	79.9	121.8	151.3	58.2	193.7	Female	35	5	3.92157
NASH	31.3	60.1	31.8	1.98	5.21	6.23	4.5	0.142061	4.5	7.69989	169.1	81	127	175.3	46	203.5	Male	29	4	3.52941
NASH	29.4	56.9	37.8	1.91	5.9	6.76	3.8	0.241851	5	6.21446	133.4	105.1	156.6	92	77.6	125.6	Male	27	4	4.5098
NASH	24.4	42	53.7	2.05	4.2	6.61	3.9	0.147213	3.9	5.89254	193.81	123.4	156.6	59.8	91.5	177	Male	45	5	3.13726
NASH	27.3	55.8	33.6	2.11	5.11	6.9	3.8	0.157729	4.3	6.6295	180.9	73.7	83.6	82.1	87	108	Female	55	4	2.54902
NASH	31.3	36.6	49.2	2.32	4.89	6.62	3.2	0.231335	4.6	5.01907	192.1	134.9	115.4	98	90.7	177.6	Female	54	4	3.13726
NASH	32.5	44.4	34.7	2.41	4.75	6.3	4.4	0.44164	3.8	6.35153	145.2	120.2	110.1	167.5	76.4	181.1	Female	54	4	4.70588
Supplementary figure 1d
Items	BMI (Kg/m2)	AST (U/L)	ALT (U/L)	TG (mmol/L)	TC (mmol/L)	FBG (mmol/L)	Liver Il6 mRNA	Liver TRIM26 mRNA	Liver TNF mRNA	Liver CEBPD mRNA	LN (μg/L)	HA (μg/L)	IVC (μg/L)	PCIII (μg/L)	GGT (U/L)	AKP (U/L)	Sex	Age (y)	NAS	Relative F4/80 positive-cells levels
Non-steatosis	19.5	30.3	11.8	1.41	3.23	4.2	1.2	0.383387	1.02	1.29604	86.3	26.8	102.2	27.7	14.2	64.8	Female	35	0	0.244275
Non-steatosis	15.2	32.1	18.7	1.33	4.71	5.7	1.8	1.27795	1.2	1.02984	40.9	44.7	88.4	60.7	29.4	118.5	Male	43	0	0.274809
Non-steatosis	19.9	29.5	24.3	2.18	3.7	5.8	1.8	1.3738	1.33	1.08211	100.1	32.8	111.2	60	35.5	76.9	Male	29	0	0.320611
Non-steatosis	19.9	27	25.7	1.35	3.42	4.7	1.8	0.926518	1.3	0.953389	123.9	45.6	47.1	61.4	34.8	89.1	Male	26	0	0.259542
Non-steatosis	19.2	15.5	19.1	2.01	3.66	5.5	1.4	0.926518	1.2	0.514608	55.6	43.9	102.9	77	36	73	Male	33	0	0.366412
Non-steatosis	17.9	30.7	27.5	1.47	3.73	4	1.7	0.511182	1.3	0.866885	83.6	17.4	52.4	37.6	30.6	75.9	Male	21	0	0.305344
Non-steatosis	18.3	15	13.2	1.92	3.22	5.6	1.7	1.34185	1.7	0.541095	90	32.9	55.1	30.7	47.5	113.7	Female	32	0	0.21374
Non-steatosis	18	15.2	30.9	1.93	3.25	4	1.7	0.990415	1.1	1.03483	48.5	59.4	42.2	47.7	26.3	96.1	Female	29	0	0.167939
Non-steatosis	20	30.8	30.9	1.75	3.56	4.7	1.1	0.894569	1.1	1.02914	50.3	35.5	70.6	16.8	35	59.1	Male	28	0	0.290076
Non-steatosis	19.9	33.8	13.6	1.42	3.91	5.3	1.5	1.3738	1.5	0.866885	88.2	37.4	57.1	87.8	24.9	87.6	Male	30	0	0.167939
Non-steatosis	15.6	13.7	30.1	1.56	3.38	5.8	1.7	1.00457	1.7	1.6232	96.1	34.1	94.9	48.4	22.8	82.5	Female	35	0	0.183206
Non-steatosis	18.1	31.8	29.8	1.88	4.08	4.3	1.8	0.639269	1.8	1.03483	52.3	18	39.3	56	38.7	76.5	Male	41	0	0.244275
Non-steatosis	23.9	31.3	36.4	1.81	4.15	4.3	1.1	0.547945	1.9	0.859542	50.9	48	72.9	21.5	26.1	117.1	Male	39	0	0.351145
Non-steatosis	23.9	21.4	22.4	1.63	3.47	6	1.5	1.09589	1.2	0.72055	126.6	28.3	61.5	82.8	8.2	72.2	Female	47	0	0.320611
Non-steatosis	22	23	10.4	2.2	3.96	4.6	1.5	0.913242	1.9	0.808905	49.8	38.9	35.7	14.5	11.8	112.2	Male	46	0	0.21374
Non-steatosis	21.6	15.6	10.7	1.6	4.78	6.1	1.5	1.05023	1	0.995033	109.3	47.9	101.5	57.5	40.8	71.9	Male	47	0	0.229008
Simple steatosis	24.6	41.5	54.1	2.29	3.98	4.82	2.5	0.435572	1.9	1.20005	69.3	49.4	66.8	23.3	18.5	126.5	Male	32	2	1.37405
Simple steatosis	23.9	56.7	57.7	2.39	4.25	5.93	2.5	0.362976	1.7	1.21522	95	19.1	110.3	85.2	55	86.1	Male	43	2	1.37405
Simple steatosis	24	50.1	51.6	2.1	4.01	6.65	2.6	0.399274	2.3	0.986981	110.9	10.1	106.9	39.1	50.3	64.6	Male	26	2	0.992366
Simple steatosis	26.3	48.6	39.1	1.82	3.68	6.13	2.7	0.429038	2.8	5.00801	69.5	19	92.34	23.3	26.51	80.2	Male	38	2	1.75572
Simple steatosis	26.4	65.1	58.2	1.78	5.1	6.17	2.1	0.76225	2.8	5.95143	87	42.8	24.89	58	40.37	107.15	Female	38	1	1.14504
Simple steatosis	24.7	48.4	38.3	2.46	3.33	6.92	2.9	0.272232	2.6	2.30757	59.7	34.7	105.4	81.01	22.8	132.2	Male	27	2	0.763359
Simple steatosis	23.1	59.2	42.5	2.03	3.98	7.15	2.7	0.421779	2.8	5.6295	129.8	46.4	91.2	68.8	40.8	104.1	Female	32	2	1.14504
Simple steatosis	24.9	61.9	42.5	2.5	4.04	5.21	2.5	0.30853	1.9	5.69989	58.9	22	30.1	34.6	23.4	130.2	Female	35	2	1.60305
Simple steatosis	28.4	50.9	44.2	2.03	4.89	4.81	2.1	0.430853	2.4	3.30757	87.6	27.4	25.8	79	54.8	134.9	Male	34	1	1.29771
Simple steatosis	26	61.2	46.7	1.79	4.06	4.98	2.3	0.653358	2.1	5.76701	73.12	27.3	103.64	88.2	20	61.27	Male	30	2	1.0687
Simple steatosis	23.3	52.5	39.4	1.87	4.23	5.96	2.8	0.780399	1.7	2.89254	51.5	52.7	90.6	26.6	25.4	87.9	Male	50	2	1.22137
Simple steatosis	24.8	40.4	42.8	2.48	4.55	5.22	2.1	0.744102	2.7	3.4775	113.9	47.4	88.9	39.6	10.4	146.4	Male	42	1	1.14504
Simple steatosis	26.2	51.7	30.7	2.08	4.07	5.15	2.2	0.399274	2.3	5.69989	102.4	30.5	33.1	23.9	21.7	85.6	Male	24	1	1.52672
Simple steatosis	24.4	65.7	45.3	2.06	3.87	5.56	2.7	0.61706	2.5	6.21446	98.4	13.9	55.2	74.1	35.8	132.7	Female	22	1	0.992366
Simple steatosis	25	63.1	40	2.3	4.16	5.52	2.7	0.653358	2.9	2.89254	106.8	28.7	45.3	37.4	40.4	144.9	Female	41	2	1.52672
Simple steatosis	24.7	41.6	44.9	2.08	4.71	5.37	2.1	0.76225	2.7	6.6295	132.5	48	80.1	82.6	53.3	58.2	Female	42	1	1.29771
Simple steatosis	26.1	62.5	55.6	2.25	4.01	5.66	2.21	0.504145	2.3	3.01907	127.3	23.8	56.6	33.7	84.1	133.5	Female	51	2	1.29771
NASH	31.3	37.8	36.3	2.25	3.84	7.12	3.6	0.19979	4.7	6.35153	116.9	77.1	105.2	169	89	181.3	Male	33	4	2.15686
NASH	30	64.4	57.2	3.54	5.96	7.97	3	0.336488	4.5	5.00801	175.2	76.6	99.2	66.1	54.7	211.5	Female	31	4	2.35294
NASH	28.1	48	43.7	1.98	3.64	5.05	3.3	0.168244	4.3	5.95143	79.6	139.2	98.7	130.8	47.4	223.7	Male	26	5	3.72549
NASH	37.4	59.7	39.9	2.45	4.13	5.28	2.6	0.168244	4.5	2.30757	173.9	97.4	80	174.4	70	178.2	Female	32	4	4.11765
NASH	30.9	40.3	32.8	1.67	3.12	5.78	3.5	0.126183	4.2	5.6295	173.8	83.9	86.5	114.8	62.1	187.8	Female	29	4	3.33333
NASH	28.3	46.6	48.1	2.67	3.71	5.37	2.5	0.452156	4	5.69989	159.5	145.5	158.9	120.7	62.1	235	Male	30	5	1.96078
NASH	28.4	59.5	33.6	1.96	4.68	5.49	2.9	0.27027	5.2	3.30757	83.5	96.9	80.9	154.7	73.7	108.8	Male	45	3	4.31372
NASH	31.5	54.8	37	2.33	4.52	6.71	3.5	0.505288	5	6.76701	227.5	100.2	93.1	68.6	40.1	203.9	Male	28	4	3.72549
NASH	30.5	62	49.1	2.14	3.16	6.31	4	0.493537	4.5	7.89254	135.9	146.1	108.7	95	67.8	204.7	Female	22	6	3.92157
NASH	28.1	62	54.5	2.58	4.02	5.92	3.2	0.340776	4.3	5.4775	121.2	79.9	121.8	151.3	58.2	193.7	Female	35	5	3.92157
NASH	31.3	60.1	31.8	1.98	5.21	6.23	4.5	0.142061	4.5	7.69989	169.1	81	127	175.3	46	203.5	Male	29	4	3.52941
NASH	29.4	56.9	37.8	1.91	5.9	6.76	3.8	0.241851	5	6.21446	133.4	105.1	156.6	92	77.6	125.6	Male	27	4	4.5098
NASH	24.4	42	53.7	2.05	4.2	6.61	3.9	0.147213	3.9	5.89254	193.81	123.4	156.6	59.8	91.5	177	Male	45	5	3.13726
NASH	27.3	55.8	33.6	2.11	5.11	6.9	3.8	0.157729	4.3	6.6295	180.9	73.7	83.6	82.1	87	108	Female	55	4	2.54902
NASH	31.3	36.6	49.2	2.32	4.89	6.62	3.2	0.231335	4.6	5.01907	192.1	134.9	115.4	98	90.7	177.6	Female	54	4	3.13726
NASH	32.5	44.4	34.7	2.41	4.75	6.3	4.4	0.44164	3.8	6.35153	145.2	120.2	110.1	167.5	76.4	181.1	Female	54	4	4.70588
Supplementary figure 1e
GSE128940	GSE148849	GSE175708	GSE154426	GSE180377
WT1	Nr3c1	Rnf2	Srebp1	Srebp1
MGA	NRF1	Znf24	Ehmt2	Hcfc1
Sox6	E4f1	Srebp1	Pknox1	Sp1
Nfrkb	HNRNPH1	Mzf1	Klf16	Klf6
Bcl11a	Hnf4a	Atf2	Atf1	Ctcf
Tfdp1	Crem	Znf114	Egr2	Dpf2
Znf207	Atf1	Klf16	Znf318	Polr2a
Tead4	Klf16	Stat3	Hdac2	Atf2
HCFC1	HCFC1	HCFC1	HCFC1	HCFC1
HNF4A	HNF4A	HNF4A	HNF4A	HNF4A
Supplementary figure 1f
	pHAGE-HNF4A				EV
p(+117/+3200)	1.18812	1.9802	3.06931	1.18812	1.17949	0.717949	1.33333	1.48515
p(-205/+117)	0.990099	2.57426	0.990099	2.27723	0.897959	1.14286	0.979592	1.11712
p(-925/-205)	2.88119	5.24753	4.57426	9.41584	1.38767	1.47945	0.712329	0.931507
p(-6400/-925)	1.18812	3.36634	1.38614	2.77228	0.808989	1.25843	1.16854	1.2764
p(-11000/-6400)	2.27723	1.78218	2.07921	1.29901	1.38614	0.792079	1.17129	1.10891
pGL3-Basic	0.926829	1.17073	0.536585	1.36585	1.06383	0.808511	1.3617	1.1
	pHAGE-HNF4A				EV
p(-925/-205)mut	1.13044	1.47826	1.17391	1.38812	1.10638	0.893617	1.44681	0.553191
p(-654/-205)	1.06383	1.19149	0.934579	1.02752	0.658824	0.611765	1.36471	1.36471
p(-669/-205)	7.42574	2.17822	3.86139	6.0396	1.13207	1.13207	1.24528	0.490566
p(-925/-205)	3.36634	7.0297	5.58416	2.38614	1.36364	0.681818	1.22727	0.727273
pGL3-Basic	1.14286	1.18095	1.45714	1.21905	0.869565	0.869565	1.14783	1.11304
	IgG				anti-HNF4A
p(-925/-730)	1.06024	0.578313	1.44578	0.915663	1.0297	0.990099	1.30693
p(-730/-610)	1.18681	0.791209	1.40659	0.615385	12.0545	19.2874	14.1185	15.0542
p(-610/-490)	1.14286	1.45055	0.527473	0.879121	1.22772	1.22772	1.14851
p(-490/-375)	1.23077	0.807692	1.34615	0.615385	0.826087	1.3913	1.08696
p(-375/-205)	1.6	0.8	1.01333	0.586667	1.28205	0.974359	1.1282
Supplementary figure 1g
0 week	4 week	8 week	16 week
1.15	0.762376	0.524752	0.257426
1.42857	0.435644	0.574257	0.19802
0.619048	0.831683	0.633663	0.158416
0.85	0.683168	0.584158	0.237624
0 week	4 week	8 week	16 week
0.965517	0.623762	0.19802	0.148515
1.28736	0.405941	0.287129	0.207921
0.551724	0.623762	0.257426	0.19802
1.1954	0.707921	0.19802	0.306931
Supplementary figure 1h
	Non-steatosis				NASH
HNF4A	0.851064	1.02128	1.23404	0.893617	0.118812	0.29703	0.29703	0.158416
TRIM26	1.02041	1.42857	0.612245	0.938776	0.118812	0.188119	0.336634	0.108911

## Sheet: Supplementary figure 2
Supplementary figure 2a
Supplementary figure 2b
Supplementary figure 2c
Supplementary figure 2d
AdGFP-BSA	AdTRIM26-BSA	AdGFP-PAOA	AdTRIM26-PAOA
27.3267	25.8416	70.8911	36.9307
18.2178	21.0891	46.5346	35.5446
15.4455	18.5148	57.1287	52.3762
28.8119	29.1089	61.2871	59.3069
17.7228	20.6931	86.0396	53.2673
22.1782	28.8119	70.099	30.6931
26.2376	24.0594	42.9703	45.1485
27.6238	17.7228	63.3663	50.8911
20.297	18.0198	72.2772	45.0495
26.4356	27.5248	79.4059	29.703
Supplementary figure 2e
	AdGFP-PAOA					AdTRIM26-PAOA
FATP1	1.04712	0.711169	1.24782	1.15183	0.842059	0.405941	0.282178	0.430693	0.229703	0.162376
CD36	0.987292	0.791789	0.948192	1.24633	1.02639	0.538614	0.511881	0.210891	0.572277	0.309901
FASN	1.20654	0.570236	1.14743	1.19958	0.876217	0.39604	0.546535	0.437624	0.155446	0.49901
ACACA	1.33195	0.705394	1.15768	0.987552	0.817427	0.250495	0.431683	0.247525	0.390099	0.20198
SREBF1	1.01683	0.838008	1.17812	1.19916	0.767882	0.268317	0.527723	0.437624	0.226733	0.443564
Supplementary figure 2f
	AdGFP-PAOA					AdTRIM26-PAOA
TNFA	1.00079	1.06804	1.21044	1.03639	0.684335	0.244554	0.489109	0.418812	0.547525	0.379208
IL1B	1.18982	0.622421	0.914718	1.15543	1.11761	0.270297	0.478218	0.50297	0.330693	0.494059
CCL2	1.22075	0.873635	0.834633	1.27925	0.791732	0.440594	0.215842	0.615842	0.189109	0.6
IL6	1.10539	0.800317	1.08162	0.855784	1.15689	0.447525	0.427723	0.412871	0.347525	0.212871
IL18	0.783251	1.35961	1.01478	0.783251	1.05911	0.339604	0.394059	0.522772	0.169307	0.185149
Supplementary figure 2g
AdshRNA-BSA	AdshTRIM26-BSA	AdshRNA-PAOA	AdshTRIM26-PAOA
20.9901	26.4356	39.703	134.752
24.2574	27.2277	55.5446	53.9604
28.8119	21.8812	36.8317	67.0297
23.6634	17.5248	37.7228	36.8317
19.901	25.6436	50.7921	118.317
21.8812	15.9406	79.604	136.733
18.1188	27.7228	65.7426	105.347
24.6535	28.2178	73.1683	40.099
25.3465	28.5148	43.5644	69.901
16.5346	20.8911	85.7426	88.2178
Supplementary figure 2h
	AdshRNA-PAOA					AdshTRIM26-PAOA
FATP1	0.954918	1.11066	1.06967	0.758197	1.10656	2.4505	1.59901	1.09406	2.29208	2.80693
CD36	1.3458	0.798358	0.989964	1.13595	0.729927	2.73267	1.22772	2.86633	1.89109	3.00495
FASN	0.78744	0.855072	1.14493	1.30435	0.908213	1.89604	1.97029	2.36138	1.38119	3.20792
ACACA	1.31603	0.854969	0.711728	1.10116	1.01612	2.60396	2.31188	2.7425	1.82673	1.36634
SREBF1	0.751634	0.760971	1.12512	1.36788	0.994398	2.10891	2.07425	1.0099	1.89604	3.62376
Supplementary figure 2i
	AdshRNA-PAOA					AdshTRIM26-PAOA
TNFA	0.753833	0.643101	1.27768	1.17121	1.15417	1.42079	3.03564	1.85644	1.49109	4.05148
IL1B	0.915378	0.874695	1.06591	1.12286	1.02116	2.57921	1.11683	2.9505	2.13465	1.75248
CCL2	1.00844	0.919831	1.17721	0.721519	1.173	2.70792	1.81782	1.95644	1.55644	2.26931
IL6	0.888298	1.18617	0.856383	1.23404	0.835106	3.39604	4.36634	3.5297	2.87525	4.05743
IL18	0.907216	0.958763	1.31959	1.03093	0.783505	3.5099	4.00396	2.20297	2.27525	3.7604

[truncated: 18 more sheets: Supplementary figure 3, Supplementary figure 4, Supplementary figure 5, Supplementary figure 6, Supplementary figure 7, Supplementary figure 8, Supplementary figure 9, Supplementary figure 10, Supplementary figure 11, Supplementary figure 12, Supplementary figure 13, Supplementary figure 14, Supplementary figure 15, Supplementary figure 16, Supplementary figure 17, Supplementary table 1, Supplementary table 2, Supplementary table 3]
